# Supplementary material for: Global, regional, and national burden of multiple myeloma from 1990 to 2021 and projections for 2040: a systematic analysis for the global burden of disease 2021 study
Source: Front Epidemiol. 2025 Apr 29;5:1568688. doi: 10.3389/fepid.2025.1568688 (PMC12069320; doi:10.3389/fepid.2025.1568688)
Supplement: Supplementary file 1 [file Datasheet1.csv]

	location	Number 1990	ASR 1990	Number 2021	ASR 2021	EAPC_95%CI
Incidence
1	Afghanistan	35.5 (9.2-77.9)	0.5 (0.1-1.1)	64.6 (26.2-138.2)	0.6 (0.3-1.4)	1.15 (0.85 to 1.46)
2	Albania	6.7 (4.9-8.9)	0.3 (0.2-0.5)	23.9 (15.7-33.9)	0.5 (0.4-0.8)	2.05 (1.87 to 2.24)
3	Algeria	105.2 (73.3-144.8)	0.9 (0.6-1.3)	442.9 (280.4-608.7)	1.3 (0.8-1.8)	1.36 (1.23 to 1.49)
4	American Samoa	0.2 (0.2-0.4)	1.1 (0.8-1.6)	0.6 (0.4-0.8)	1.2 (0.9-1.6)	0.68 (0.43 to 0.93)
5	Andorra	1.5 (0.9-2.2)	2.5 (1.6-3.8)	3.9 (2.5-5.6)	2.5 (1.6-3.7)	0.43 (0.21 to 0.65)
6	Angola	14.6 (9-20.3)	0.4 (0.2-0.5)	69.3 (42.2-100.9)	0.6 (0.4-0.8)	1.72 (1.56 to 1.88)
7	Antigua and Barbuda	1.7 (1.6-1.9)	3.2 (2.9-3.6)	4.5 (4.1-5.1)	4.2 (3.8-4.8)	1.05 (0.81 to 1.29)
8	Argentina	667.2 (602-738.1)	2.1 (1.9-2.3)	1059.8 (962.9-1160.5)	1.9 (1.7-2.1)	-0.12 (-0.28 to 0.04)
9	Armenia	8.9 (7.4-10.6)	0.3 (0.3-0.4)	41.9 (34.4-50.7)	1 (0.8-1.2)	4.51 (3.87 to 5.16)
10	Australia	799.2 (739.9-861.6)	4.1 (3.8-4.4)	2478.2 (2122.4-2844.6)	5.4 (4.6-6.2)	1.13 (0.98 to 1.27)
11	Austria	333.3 (305.3-366.6)	2.8 (2.5-3.1)	629.2 (548.6-707.5)	3.4 (2.9-3.8)	0.64 (0.41 to 0.87)
12	Azerbaijan	10.3 (7-14.7)	0.2 (0.1-0.3)	30.4 (19.3-45.8)	0.3 (0.2-0.4)	1.9 (1.47 to 2.34)
13	Bahamas	8.8 (7.6-10.4)	5.7 (4.9-6.7)	26.8 (21.2-33.8)	6.5 (5.2-8.2)	0.58 (0.49 to 0.68)
14	Bahrain	2.9 (2.1-4.1)	1.7 (1.3-2.5)	20 (11.4-29.5)	2.2 (1.4-3.2)	0.66 (0.49 to 0.82)
15	Bangladesh	266.6 (142.3-404)	0.6 (0.3-0.9)	1101.2 (666.6-1890.3)	0.8 (0.5-1.4)	0.96 (0.85 to 1.07)
16	Barbados	7.4 (6.6-8.3)	2.5 (2.2-2.8)	16.4 (12.2-21.5)	3.1 (2.3-4.1)	0.82 (0.69 to 0.96)
17	Belarus	112.8 (100-127.8)	0.9 (0.8-1)	397.2 (319.2-491.1)	2.5 (2-3.1)	3.58 (3.39 to 3.78)
18	Belgium	589.5 (531.8-650.2)	3.8 (3.4-4.1)	955.2 (823-1078.4)	4 (3.5-4.5)	0.25 (0.09 to 0.4)
19	Belize	0.7 (0.6-0.9)	0.8 (0.7-1)	3.2 (2.8-3.7)	1.1 (0.9-1.2)	0.89 (0.56 to 1.22)
20	Benin	0.7 (0.5-0.9)	0 (0-0)	4.4 (1.3-7)	0.1 (0-0.1)	3.44 (3.28 to 3.61)
21	Bermuda	2.7 (2.3-3.2)	4.3 (3.7-5.1)	6.8 (5.6-8.8)	4.9 (4.1-6.4)	0.28 (0.01 to 0.55)
22	Bhutan	1.5 (0.5-2.4)	0.6 (0.2-1.1)	6.5 (3.3-11.9)	1.1 (0.6-2)	1.85 (1.77 to 1.93)
23	Bolivia (Plurinational State of)	42.5 (29.3-64)	1.3 (0.9-2)	164.1 (111.7-245)	1.8 (1.2-2.7)	0.97 (0.88 to 1.05)
24	Bosnia and Herzegovina	31.8 (22-45.5)	0.8 (0.5-1.1)	82.2 (54.7-109.3)	1.3 (0.9-1.7)	2.02 (1.87 to 2.17)
25	Botswana	6.4 (4.3-9.6)	1.1 (0.8-1.8)	28.7 (19.5-42.2)	1.9 (1.3-2.8)	1.66 (1.46 to 1.85)
26	Brazil	1181.9 (1131.7-1226.4)	1.3 (1.2-1.4)	5332.1 (4974.2-5607.4)	2.1 (2-2.2)	1.48 (1.31 to 1.66)
27	Brunei Darussalam	2.5 (1.7-3.6)	2.6 (1.8-3.7)	7.8 (5.6-10.5)	2.4 (1.7-3.2)	0.33 (0.15 to 0.5)
28	Bulgaria	74.8 (62.8-88.9)	0.6 (0.5-0.7)	208 (163.4-271.1)	1.5 (1.2-2)	2.71 (2.47 to 2.94)
29	Burkina Faso	1.3 (0.8-2)	0 (0-0)	8 (2.7-13.3)	0.1 (0-0.1)	3.99 (3.82 to 4.15)
30	Burundi	24.6 (9.9-43.5)	1.1 (0.4-1.9)	39.1 (18.1-75.2)	0.8 (0.4-1.5)	-1.19 (-1.39 to -0.99)
31	Cabo Verde	0.1 (0.1-0.2)	0 (0-0.1)	0.6 (0.2-1)	0.1 (0.1-0.2)	3.45 (3.35 to 3.55)
32	Cambodia	11.4 (6-22.2)	0.3 (0.1-0.5)	58.6 (32.8-119.6)	0.5 (0.3-1)	2.1 (1.9 to 2.31)
33	Cameroon	2.2 (1.7-3)	0.1 (0-0.1)	16 (4.9-26.3)	0.1 (0-0.2)	3.45 (3.29 to 3.61)
34	Canada	1480.7 (1362.9-1626.8)	4.5 (4.2-5)	3203 (2806.7-3607.9)	4.3 (3.8-4.9)	-0.12 (-0.28 to 0.03)
35	Central African Republic	4.2 (2.5-6)	0.4 (0.2-0.5)	8.3 (4.5-12.7)	0.4 (0.2-0.5)	-0.01 (-0.07 to 0.05)
36	Chad	0.7 (0.4-1)	0 (0-0)	4.2 (1.4-7.1)	0.1 (0-0.1)	4.44 (4.2 to 4.69)
37	Chile	245 (227.3-261.6)	2.4 (2.3-2.6)	777.3 (700.6-861.8)	3 (2.7-3.3)	0.66 (0.41 to 0.91)
38	China	1693.3 (1153.9-3360.2)	0.2 (0.1-0.4)	17249.5 (11016.7-22663)	0.8 (0.5-1.1)	4.05 (3.38 to 4.73)
39	Colombia	237.1 (222.5-253.5)	1.3 (1.2-1.4)	1097.8 (904.9-1319.8)	2 (1.6-2.4)	1.12 (0.91 to 1.32)
40	Comoros	2.2 (1.1-3.3)	1.1 (0.6-1.6)	6.4 (3.4-9.4)	1.3 (0.7-2)	0.3 (0.2 to 0.39)
41	Congo	6.2 (4-8.8)	0.6 (0.4-0.8)	19.6 (12.3-29.5)	0.7 (0.5-1.1)	0.7 (0.54 to 0.86)
42	Cook Islands	0 (0-0)	0.2 (0.1-0.3)	0.1 (0.1-0.1)	0.3 (0.2-0.4)	1.29 (1.07 to 1.5)
43	Costa Rica	31.6 (28.9-34.8)	1.8 (1.7-2)	184.7 (156.7-211.3)	3.3 (2.8-3.8)	2.1 (1.91 to 2.3)
44	Croatia	133.7 (118.8-150.5)	2.2 (2-2.5)	307.4 (258.6-367.4)	3.4 (2.9-4.1)	1.58 (1.38 to 1.78)
45	Cuba	268 (239.4-300.9)	2.6 (2.3-2.9)	695.5 (593.1-810.8)	3.5 (3-4.1)	0.9 (0.81 to 1)
46	Cyprus	23.1 (15.8-34.5)	3.1 (2.1-4.6)	74.6 (48.7-99.4)	3.6 (2.3-4.7)	0.86 (0.61 to 1.11)
47	Czechia	361.7 (330.7-395.5)	2.6 (2.4-2.8)	658.8 (549.2-775.2)	3 (2.6-3.5)	0.48 (0.28 to 0.68)
48	Côte d'Ivoire	33.4 (24.6-48.2)	0.9 (0.7-1.3)	134 (86.5-189.8)	1.2 (0.8-1.8)	0.96 (0.91 to 1.02)
49	Democratic People's Republic of Korea	51 (32.2-89)	0.3 (0.2-0.5)	114.4 (64.9-191.9)	0.3 (0.2-0.6)	0.57 (0.47 to 0.68)
50	Democratic Republic of the Congo	49.6 (30.2-73.2)	0.3 (0.2-0.5)	123.5 (46.5-210.3)	0.3 (0.1-0.6)	0.18 (-0.21 to 0.57)
51	Denmark	211.8 (194.7-227.1)	2.7 (2.4-2.8)	556.7 (486.3-629)	4.5 (3.9-5.1)	1.41 (1.02 to 1.81)
52	Djibouti	1.7 (0.8-2.6)	1.2 (0.6-1.9)	10.1 (5.6-15.7)	1.6 (0.9-2.4)	0.71 (0.66 to 0.76)
53	Dominica	1.6 (1.1-2.2)	2.7 (1.8-3.6)	2.7 (1.8-3.8)	3.2 (2.1-4.5)	0.49 (0.38 to 0.6)
54	Dominican Republic	37.3 (27.1-50.3)	1 (0.7-1.4)	195.8 (135.8-268.3)	2 (1.4-2.7)	2.41 (2.25 to 2.58)
55	Ecuador	32.8 (30.1-35.3)	0.6 (0.6-0.7)	291.7 (229.2-375.7)	1.8 (1.4-2.3)	3.8 (3.49 to 4.11)
56	Egypt	71.2 (47.8-121.9)	0.3 (0.2-0.5)	277 (178.6-498.3)	0.4 (0.3-0.8)	1.49 (1.32 to 1.65)
57	El Salvador	11.3 (7.9-14.5)	0.4 (0.3-0.5)	41.3 (28-54.5)	0.7 (0.5-0.9)	1.87 (1.77 to 1.98)
58	Equatorial Guinea	0.7 (0.5-1)	0.4 (0.3-0.5)	5.3 (3-8.5)	1 (0.6-1.6)	4.03 (3.79 to 4.26)
59	Eritrea	10.3 (5.3-15.1)	0.9 (0.5-1.3)	32 (16.7-48.9)	1.2 (0.6-1.7)	0.52 (0.33 to 0.71)
60	Estonia	38 (33.7-42.9)	1.8 (1.6-2.1)	119 (99.2-139.8)	4.6 (3.8-5.4)	2.73 (2.44 to 3.02)
61	Eswatini	3.9 (2.4-6.1)	1.3 (0.8-2.1)	14.2 (9.2-21.2)	2.4 (1.6-3.6)	2.08 (1.71 to 2.46)
62	Ethiopia	92.1 (29.6-177)	0.5 (0.2-0.9)	278.8 (143-489.8)	0.7 (0.3-1.2)	1.08 (0.72 to 1.44)
63	Fiji	2.1 (1.6-3.1)	0.6 (0.5-0.9)	6.6 (4.2-9.1)	0.9 (0.6-1.2)	1.21 (1.09 to 1.34)
64	Finland	263.1 (240.8-286.1)	3.7 (3.4-4)	535.9 (463.6-605.8)	4.1 (3.6-4.6)	0.52 (0.36 to 0.67)
65	France	2846.2 (2618.6-3054.8)	3.4 (3.1-3.6)	6005.8 (5148.4-6988.2)	4.1 (3.6-4.8)	0.69 (0.46 to 0.93)
66	Gabon	5.7 (3-9.4)	1 (0.5-1.6)	13.6 (7.6-19.9)	1.3 (0.7-1.8)	0.78 (0.71 to 0.85)
67	Gambia	0.2 (0.2-0.3)	0.1 (0.1-0.1)	1.2 (0.7-1.7)	0.1 (0.1-0.2)	1.7 (1.56 to 1.85)
68	Georgia	20.6 (16.7-24.3)	0.3 (0.3-0.4)	83.6 (71.2-97.4)	1.5 (1.3-1.7)	6.2 (5.45 to 6.96)
69	Germany	4158.4 (3667-4796.1)	3.3 (2.9-3.7)	8658.1 (7505.3-9588.2)	4.3 (3.8-4.8)	0.85 (0.51 to 1.19)
70	Ghana	2.1 (1.3-3.1)	0 (0-0.1)	21.1 (6.1-41.3)	0.1 (0-0.2)	4.98 (4.76 to 5.21)
71	Greece	369.3 (338.2-399.7)	2.4 (2.2-2.6)	871.7 (780.1-961)	3.6 (3.2-4)	1.31 (1.17 to 1.44)
72	Greenland	0.9 (0.6-1.1)	2.9 (2.1-3.6)	1.8 (1.3-2.6)	2.5 (1.9-3.7)	-0.17 (-0.32 to -0.03)
73	Grenada	1.9 (1.6-2.3)	2.7 (2.3-3.2)	5.5 (4.7-6.4)	4.8 (4.1-5.5)	1.99 (1.63 to 2.35)
74	Guam	0.5 (0.4-0.7)	0.7 (0.6-1)	1.2 (0.9-1.7)	0.6 (0.4-0.8)	-0.05 (-0.33 to 0.22)
75	Guatemala	13.4 (12.4-15.5)	0.4 (0.4-0.4)	59.6 (50.4-70.3)	0.5 (0.4-0.6)	1.08 (0.97 to 1.2)
76	Guinea	4.4 (3-6.8)	0.1 (0.1-0.2)	12.7 (7.1-19.4)	0.2 (0.1-0.4)	1.89 (1.82 to 1.95)
77	Guinea-Bissau	0.2 (0.1-0.2)	0 (0-0.1)	0.7 (0.3-1.2)	0.1 (0-0.2)	3.12 (2.97 to 3.27)
78	Guyana	1.6 (1.4-1.8)	0.4 (0.4-0.5)	8.7 (6.7-11.2)	1.3 (1-1.7)	3.29 (2.42 to 4.16)
79	Haiti	39.2 (22.8-80.9)	1.2 (0.7-2.5)	95.6 (53.6-185.8)	1.4 (0.8-2.5)	0.46 (0.41 to 0.51)
80	Honduras	14.1 (9.2-22.3)	0.7 (0.4-1.1)	81.9 (53.2-120)	1.3 (0.8-1.9)	2.19 (2.07 to 2.3)
81	Hungary	237.2 (214-260.4)	1.6 (1.4-1.7)	383.9 (330.2-444.5)	2 (1.7-2.3)	0.28 (0.01 to 0.55)
82	Iceland	11.5 (10.4-12.8)	4 (3.6-4.5)	26.7 (22.8-30.7)	4.6 (3.9-5.3)	0.63 (0.39 to 0.86)
83	India	2658.3 (1559.9-3380.1)	0.6 (0.3-0.7)	12588.1 (9861.3-16603.2)	1.1 (0.8-1.4)	1.82 (1.62 to 2.02)
84	Indonesia	259.2 (191.4-462.2)	0.3 (0.2-0.5)	1088 (701.5-2026.6)	0.4 (0.3-0.8)	1.64 (1.6 to 1.68)
85	Iran (Islamic Republic of)	141.7 (93.9-196)	0.5 (0.4-0.8)	766.7 (489.7-954.7)	1 (0.6-1.2)	2.35 (2.22 to 2.48)
86	Iraq	66.4 (40.5-93.8)	0.8 (0.5-1.2)	338.7 (222.8-480.3)	1.4 (0.9-2)	1.87 (1.62 to 2.12)
87	Ireland	179 (165.8-193.9)	4.3 (3.9-4.6)	336.2 (285.8-387)	4.2 (3.6-4.8)	0.19 (0.02 to 0.37)
88	Israel	171.2 (154.3-187.9)	3.5 (3.2-3.8)	507 (442.2-570.8)	4.1 (3.6-4.6)	0.5 (0.28 to 0.71)
89	Italy	3164.1 (2903.3-3442.9)	3.5 (3.3-3.9)	6673.1 (5839.2-7396.3)	4.6 (4-5.1)	0.85 (0.56 to 1.15)
90	Jamaica	41.3 (35.9-47.3)	2.3 (2-2.7)	151.9 (116.4-199.2)	5 (3.8-6.5)	3.06 (2.6 to 3.52)
91	Japan	3653.5 (3393.1-3853.6)	2.1 (2-2.3)	7969.1 (6706.2-8881.7)	2 (1.7-2.2)	-0.21 (-0.4 to -0.03)
92	Jordan	15.1 (10.2-20.3)	1.1 (0.8-1.5)	90.8 (57-133.1)	1.2 (0.7-1.7)	-0.03 (-0.23 to 0.18)
93	Kazakhstan	59.8 (47.1-72.2)	0.4 (0.3-0.5)	132.7 (110.1-157.9)	0.7 (0.6-0.8)	1.45 (1.13 to 1.76)
94	Kenya	58 (35.5-89.3)	0.7 (0.4-1.1)	301.1 (192.2-416.8)	1.3 (0.8-1.8)	2.15 (2.06 to 2.24)
95	Kiribati	0 (0-0)	0.1 (0-0.1)	0 (0-0.1)	0.1 (0-0.1)	0.23 (0.16 to 0.31)
96	Kuwait	10 (8.9-11.1)	1.7 (1.5-1.9)	35.2 (28.7-42.8)	1.1 (0.9-1.3)	0.16 (-0.67 to 1.01)
97	Kyrgyzstan	6.4 (5.2-7.8)	0.2 (0.2-0.3)	17.1 (13.2-21.7)	0.3 (0.2-0.4)	3.37 (2.17 to 4.58)
98	Lao People's Democratic Republic	5.3 (2.3-10.5)	0.2 (0.1-0.5)	19.3 (10.3-37.8)	0.4 (0.2-0.8)	1.72 (1.63 to 1.81)
99	Latvia	53.2 (46.8-60.5)	1.5 (1.3-1.7)	130.1 (109.9-154.7)	3.5 (2.9-4.1)	2.79 (2.54 to 3.04)
100	Lebanon	54 (34-78.1)	2.5 (1.6-3.7)	190.1 (131.3-257)	3.1 (2.2-4.3)	1.18 (0.98 to 1.37)
101	Lesotho	6.2 (3.5-10.5)	0.7 (0.4-1.2)	18.5 (11.7-28)	1.7 (1.1-2.6)	3.14 (2.84 to 3.43)
102	Liberia	0.4 (0.3-0.6)	0 (0-0.1)	1.6 (0.5-3.2)	0.1 (0-0.2)	3.17 (2.82 to 3.53)
103	Libya	32.2 (20.8-46)	1.7 (1.1-2.5)	116.8 (76.5-166.1)	2.2 (1.4-3.1)	1.11 (0.84 to 1.38)
104	Lithuania	80.9 (72.7-89.8)	1.8 (1.6-2)	202.7 (175.5-236)	3.8 (3.2-4.4)	2.25 (2.1 to 2.4)
105	Luxembourg	18.7 (17.2-20.3)	3.4 (3.1-3.7)	40.8 (35.5-46.2)	3.8 (3.3-4.3)	0.61 (0.36 to 0.85)
106	Madagascar	46.9 (23.8-66)	0.9 (0.5-1.3)	95.1 (48.5-140)	0.9 (0.4-1.2)	-0.3 (-0.5 to -0.1)
107	Malawi	15.5 (10.4-20.1)	0.4 (0.3-0.5)	43.8 (26.6-62.9)	0.6 (0.4-0.9)	1.19 (1.13 to 1.25)
108	Malaysia	57.8 (42.3-84.5)	0.6 (0.5-0.9)	296 (233.1-427.8)	1 (0.8-1.5)	1.55 (1.41 to 1.7)
109	Maldives	0.4 (0.2-0.6)	0.5 (0.3-0.7)	2.2 (1.5-2.9)	0.6 (0.4-0.9)	0.74 (0.62 to 0.85)
110	Mali	0 (0-0)	0 (0-0)	0 (0-0)	0 (0-0)	1.19 (1.11 to 1.28)
111	Malta	9.7 (8.7-10.8)	2.3 (2-2.5)	27.1 (22.7-31.3)	2.8 (2.3-3.2)	0.58 (0.41 to 0.75)
112	Marshall Islands	0 (0-0.1)	0.3 (0.1-0.4)	0.1 (0.1-0.2)	0.4 (0.2-0.6)	0.69 (0.63 to 0.74)
113	Mauritania	0.5 (0.3-0.6)	0 (0-0.1)	2.6 (0.8-4.3)	0.1 (0-0.2)	3.52 (3.39 to 3.66)
114	Mauritius	2.4 (2.3-2.6)	0.3 (0.3-0.4)	37.5 (34.1-40.6)	2 (1.8-2.2)	3.59 (2.7 to 4.49)
115	Mexico	451.9 (439.9-463.1)	1 (1-1.1)	2013 (1770.9-2267.2)	1.6 (1.4-1.7)	1.1 (0.98 to 1.23)
116	Micronesia (Federated States of)	0.2 (0.1-0.3)	0.3 (0.2-0.5)	0.3 (0.1-0.5)	0.4 (0.2-0.6)	0.42 (0.35 to 0.48)
117	Monaco	3.4 (2-5.1)	4.9 (2.9-7.3)	6.7 (3.5-10.5)	6.9 (3.5-10.9)	1.22 (1.17 to 1.27)
118	Mongolia	1.9 (1.3-2.9)	0.2 (0.1-0.3)	8 (5.6-10.8)	0.3 (0.2-0.4)	2.19 (2.02 to 2.36)
119	Montenegro	5.6 (4-7.4)	0.9 (0.6-1.2)	12.7 (8.8-16.8)	1.3 (0.9-1.7)	1.45 (1.23 to 1.68)
120	Morocco	66.9 (32.9-113.6)	0.5 (0.2-0.8)	314 (190.1-495.8)	0.9 (0.6-1.4)	2.28 (2.13 to 2.43)
121	Mozambique	48.5 (21.8-83.3)	0.8 (0.4-1.4)	138.6 (70.9-221.4)	1.3 (0.7-2)	1.65 (1.56 to 1.75)
122	Myanmar	52.2 (29.7-105.4)	0.2 (0.1-0.5)	192.4 (119.1-366.6)	0.4 (0.2-0.7)	1.99 (1.9 to 2.08)
123	Namibia	5.6 (4.1-7.7)	0.9 (0.6-1.2)	19.7 (13.5-27.7)	1.4 (1-2)	1.58 (1.45 to 1.7)
124	Nauru	0 (0-0)	0.6 (0.3-1.1)	0 (0-0.1)	0.6 (0.3-1)	-0.26 (-0.56 to 0.05)
125	Nepal	41.8 (17.4-67.5)	0.5 (0.2-0.8)	185.8 (95.5-313.2)	0.8 (0.4-1.4)	1.94 (1.67 to 2.21)
126	Netherlands	839 (784.3-886)	4.2 (3.9-4.4)	1578.6 (1381.4-1759.9)	4.4 (3.9-4.9)	0.55 (0.34 to 0.76)
127	New Zealand	187.7 (169.5-210.1)	4.7 (4.2-5.3)	512.9 (440.2-575.7)	6 (5.2-6.7)	0.64 (0.45 to 0.82)
128	Nicaragua	5.6 (3.8-7.5)	0.4 (0.2-0.5)	26.5 (18.9-34.7)	0.5 (0.4-0.7)	1.55 (1.41 to 1.7)
129	Niger	0.7 (0.4-1.1)	0 (0-0)	4.5 (1.3-8.5)	0.1 (0-0.1)	3.14 (2.98 to 3.3)
130	Nigeria	167.4 (70.2-251)	0.4 (0.2-0.6)	670.7 (234.6-1062.8)	0.8 (0.3-1.2)	2.44 (2.25 to 2.63)
131	Niue	0 (0-0)	0.4 (0.2-0.6)	0 (0-0)	0.6 (0.3-0.8)	0.98 (0.92 to 1.03)
132	North Macedonia	13.7 (10.6-19.1)	0.7 (0.6-1)	35.7 (23.3-47.4)	1.1 (0.7-1.4)	1.27 (1.09 to 1.46)
133	Northern Mariana Islands	0.3 (0.2-0.4)	1.7 (1.1-2.3)	0.7 (0.5-1)	1.3 (1-1.9)	-1.35 (-1.6 to -1.09)
134	Norway	349.8 (324.6-374.6)	5.1 (4.7-5.4)	573 (505.1-629.4)	5.6 (4.9-6.1)	0.45 (0.23 to 0.67)
135	Oman	6.3 (3.4-9.6)	0.9 (0.5-1.4)	29.7 (19.6-43.4)	1.5 (1-2)	1.78 (1.45 to 2.12)
136	Pakistan	569.5 (408.3-795.7)	1 (0.7-1.4)	2023.7 (1427.2-2903.1)	1.7 (1.2-2.5)	1.44 (1.3 to 1.58)
137	Palau	0 (0-0)	0 (0-0.1)	0 (0-0)	0.1 (0-0.1)	0.34 (0.29 to 0.4)
138	Palestine	11.4 (7-16.3)	1.3 (0.8-1.9)	45.5 (26.5-60.3)	1.8 (1.1-2.3)	0.96 (0.91 to 1.01)
139	Panama	27.4 (25.3-29.8)	1.8 (1.7-2)	109.3 (87-134.4)	2.5 (2-3.1)	0.85 (0.68 to 1.02)
140	Papua New Guinea	3.3 (1.2-6.7)	0.2 (0.1-0.4)	11.4 (4.4-20.7)	0.2 (0.1-0.4)	0.45 (0.34 to 0.56)
141	Paraguay	18.4 (12.6-25.9)	0.8 (0.6-1.2)	80.4 (53-116.1)	1.4 (0.9-2)	1.77 (1.66 to 1.89)
142	Peru	156.4 (108.8-207.2)	1.3 (0.9-1.8)	605.2 (419.7-858.8)	1.8 (1.3-2.6)	1.07 (0.78 to 1.36)
143	Philippines	84.5 (56.5-111.1)	0.3 (0.2-0.4)	390.6 (288.7-522.4)	0.5 (0.3-0.6)	1.67 (1.61 to 1.72)
144	Poland	672.1 (641.5-702.8)	1.5 (1.4-1.6)	1880.9 (1697.7-2057.2)	2.6 (2.3-2.8)	1.62 (1.21 to 2.03)
145	Portugal	301.4 (281.6-320.4)	2.2 (2-2.3)	642.7 (559.2-714.9)	2.6 (2.3-2.8)	0.44 (0.22 to 0.65)
146	Puerto Rico	142.9 (130.2-158.8)	3.9 (3.6-4.3)	327.6 (268.6-392.7)	4.7 (3.8-5.6)	0.62 (0.42 to 0.83)
147	Qatar	1.5 (1-2)	1.4 (0.9-1.9)	15.3 (9.3-25)	1.5 (0.9-2.4)	0.51 (0.16 to 0.86)
148	Republic of Korea	284.6 (186.2-418.6)	1 (0.7-1.5)	1672.6 (957.4-2207.4)	1.8 (1-2.3)	2.14 (1.88 to 2.4)
149	Republic of Moldova	30.2 (26.4-34.5)	0.7 (0.6-0.8)	67.6 (59.2-77.4)	1.1 (1-1.3)	2.06 (1.63 to 2.5)
150	Romania	254.3 (225.6-286.1)	0.9 (0.8-1)	540.9 (466-614.9)	1.5 (1.3-1.7)	1.68 (1.54 to 1.82)
151	Russian Federation	2038.1 (1979-2094.1)	1.1 (1.1-1.1)	4349.7 (4005-4723.6)	1.8 (1.7-2)	1.75 (1.43 to 2.07)
152	Rwanda	37 (17.3-60.1)	1.3 (0.6-2.1)	84.3 (48.1-124.8)	1.4 (0.8-2)	-0.34 (-0.61 to -0.07)
153	Saint Kitts and Nevis	1.2 (1.1-1.4)	3.2 (2.9-3.7)	2.5 (2-3.1)	3.7 (3-4.5)	0.71 (0.46 to 0.96)
154	Saint Lucia	3.2 (2.9-3.6)	3.7 (3.4-4.1)	11 (8.8-13.5)	4.6 (3.7-5.6)	0.34 (0.13 to 0.54)
155	Saint Vincent and the Grenadines	1.3 (1.2-1.4)	1.8 (1.7-2)	3.3 (2.9-3.9)	2.3 (2-2.7)	0.92 (0.73 to 1.1)
156	Samoa	0.5 (0.3-0.7)	0.5 (0.4-0.9)	0.9 (0.6-1.4)	0.6 (0.4-1)	0.44 (0.39 to 0.49)
157	San Marino	1.2 (0.9-1.6)	3.4 (2.5-4.5)	1.8 (1.1-2.7)	2.4 (1.5-3.7)	-0.07 (-0.51 to 0.37)
158	Sao Tome and Principe	0 (0-0)	0 (0-0)	0.1 (0-0.2)	0.1 (0-0.2)	4.65 (4.46 to 4.85)
159	Saudi Arabia	38.6 (23.9-55.2)	0.7 (0.4-1)	269.8 (176-372.3)	1.3 (0.8-1.7)	2.17 (2.1 to 2.24)
160	Senegal	1.2 (0.9-1.6)	0 (0-0.1)	7.6 (2.5-12.8)	0.1 (0-0.2)	3.67 (3.49 to 3.85)
161	Serbia	144 (107.5-188)	1.3 (1-1.8)	273.2 (193.7-358.5)	1.6 (1.2-2.1)	0.9 (0.75 to 1.04)
162	Seychelles	0.8 (0.6-1)	1.3 (1-1.8)	2 (1.5-2.7)	1.7 (1.3-2.3)	1.11 (0.94 to 1.28)
163	Sierra Leone	0.6 (0.4-0.9)	0 (0-0)	2.6 (0.8-4.6)	0.1 (0-0.1)	3.45 (3.27 to 3.62)
164	Singapore	28.9 (26.5-31.5)	1.4 (1.2-1.5)	91.4 (80.1-103.4)	1.1 (0.9-1.2)	-0.54 (-0.68 to -0.39)
165	Slovakia	150.5 (114.4-208.7)	2.5 (1.9-3.5)	319.3 (216.3-428.3)	3.3 (2.3-4.5)	1.11 (1.02 to 1.21)
166	Slovenia	60.1 (55-65.6)	2.4 (2.2-2.7)	153.3 (129.5-178.3)	3.4 (2.9-4)	1.05 (0.83 to 1.27)
167	Solomon Islands	0.3 (0.1-0.5)	0.2 (0.1-0.4)	0.9 (0.4-1.6)	0.3 (0.1-0.5)	0.62 (0.49 to 0.74)
168	Somalia	14.2 (4.2-27.3)	0.6 (0.2-1.2)	31.9 (13-68)	0.5 (0.2-1.1)	-0.45 (-0.5 to -0.41)
169	South Africa	291.9 (192.3-377.4)	1.4 (0.9-1.8)	1025.5 (664.3-1265.3)	2.2 (1.4-2.7)	1.56 (1.44 to 1.68)
170	South Sudan	29.2 (13-48.1)	1.1 (0.5-1.9)	42.5 (21.9-67.6)	1.1 (0.6-1.7)	-0.05 (-0.12 to 0.01)
171	Spain	1946.1 (1790.8-2104.9)	3.5 (3.2-3.8)	3897.7 (3332.2-4405.2)	3.9 (3.4-4.4)	0.19 (0 to 0.38)
172	Sri Lanka	80.3 (61.9-112.2)	0.8 (0.6-1.1)	329.9 (201.9-507.5)	1.2 (0.7-1.8)	1.84 (1.66 to 2.01)
173	Sudan	42.1 (14.3-94.1)	0.4 (0.2-1)	125.4 (73.3-203.1)	0.6 (0.4-1)	1.21 (1.06 to 1.35)
174	Suriname	4.4 (3.2-5.7)	1.7 (1.3-2.3)	13.9 (9.6-19.3)	2.2 (1.5-3)	1.19 (1.01 to 1.36)
175	Sweden	614.9 (564.8-660.1)	4.1 (3.7-4.4)	788.1 (683.7-896.3)	3.5 (3-4)	-0.17 (-0.34 to 0.01)
176	Switzerland	380.7 (336.2-424.2)	3.6 (3.2-4)	775.4 (656.9-897.9)	4.1 (3.5-4.7)	0.07 (-0.36 to 0.5)
177	Syrian Arab Republic	18.8 (12.5-28.8)	0.4 (0.2-0.5)	72.6 (45-106.5)	0.5 (0.3-0.8)	1.49 (1.31 to 1.67)
178	Taiwan (Province of China)	173.8 (157.7-188.9)	1.1 (1-1.2)	824.7 (724.5-935.7)	2 (1.8-2.2)	2.08 (1.76 to 2.41)
179	Tajikistan	7.6 (4.7-11.3)	0.3 (0.2-0.4)	14.4 (9.6-20.7)	0.2 (0.1-0.3)	-0.66 (-0.92 to -0.39)
180	Thailand	146.8 (96.7-262.5)	0.4 (0.3-0.7)	767.9 (473.6-1437.1)	0.7 (0.4-1.3)	1.13 (0.9 to 1.35)
181	Timor-Leste	0.5 (0.2-1)	0.2 (0.1-0.4)	2.3 (1.4-4.5)	0.3 (0.2-0.5)	1.28 (1.09 to 1.46)
182	Togo	0.4 (0.3-0.5)	0 (0-0)	3.2 (0.9-5.6)	0.1 (0-0.2)	3.67 (3.53 to 3.82)
183	Tokelau	0 (0-0)	0.3 (0.2-0.5)	0 (0-0)	0.4 (0.2-0.6)	0.94 (0.91 to 0.97)
184	Tonga	0.8 (0.6-1.1)	1.4 (1-1.9)	1.5 (1-2.1)	1.8 (1.3-2.6)	0.66 (0.5 to 0.83)
185	Trinidad and Tobago	26.3 (24.2-28.5)	3.2 (2.9-3.4)	75.9 (56.7-97.4)	3.9 (2.9-4.9)	0.78 (0.65 to 0.91)
186	Tunisia	50.3 (33.2-68.8)	1 (0.7-1.4)	221.9 (140-326.6)	1.7 (1-2.4)	1.52 (1.46 to 1.58)
187	Turkey	567.3 (375.2-787.4)	1.6 (1.1-2.3)	2222.5 (1605.5-3057.3)	2.3 (1.7-3.2)	1.09 (0.9 to 1.29)
188	Turkmenistan	5.6 (4.7-6.7)	0.3 (0.2-0.3)	49.9 (37.3-68)	1.1 (0.8-1.5)	6.12 (5.52 to 6.72)
189	Tuvalu	0 (0-0)	0.3 (0.1-0.4)	0 (0-0.1)	0.4 (0.2-0.5)	0.95 (0.84 to 1.07)
190	Uganda	111.3 (78.5-153.2)	1.8 (1.3-2.4)	442.1 (300.9-667.8)	3.1 (2.2-4.6)	1.56 (1.42 to 1.7)
191	Ukraine	590.6 (477.9-730.1)	0.8 (0.7-1)	903.6 (661-1175.9)	1.2 (0.9-1.6)	1.6 (1.36 to 1.84)
192	United Arab Emirates	13.1 (7-23.9)	2.8 (1.6-4.9)	104.7 (72.4-152.1)	2.9 (2.1-3.9)	1.54 (1.11 to 1.97)
193	United Kingdom	3902.5 (3723.5-4027)	4.3 (4.1-4.4)	6982.7 (6353.4-7335.2)	5.2 (4.8-5.5)	0.71 (0.57 to 0.85)
194	United Republic of Tanzania	118.2 (57-179.8)	1.1 (0.5-1.6)	342.2 (195.8-507.6)	1.3 (0.8-2)	0.59 (0.49 to 0.69)
195	United States Virgin Islands	2.6 (1.9-3.5)	3.2 (2.2-4.2)	6 (3.7-9.4)	3.3 (2-5.2)	0.09 (-0.17 to 0.34)
196	United States of America	10367.8 (9783-10699.7)	3.2 (3-3.3)	17693.1 (16120.8-18612.9)	2.9 (2.7-3.1)	-0.46 (-0.61 to -0.32)
197	Uruguay	115.6 (106.4-126.6)	2.9 (2.7-3.2)	196.1 (178-218)	3.6 (3.2-4)	0.57 (0.46 to 0.68)
198	Uzbekistan	16.3 (12.9-20)	0.1 (0.1-0.2)	62.1 (47-78.9)	0.2 (0.2-0.3)	1.35 (0.96 to 1.74)
199	Vanuatu	0.1 (0.1-0.3)	0.2 (0.1-0.4)	0.5 (0.3-0.8)	0.3 (0.1-0.5)	0.51 (0.42 to 0.6)
200	Venezuela (Bolivarian Republic of)	131.8 (123.7-140.8)	1.4 (1.3-1.4)	529.8 (387.9-698.7)	1.7 (1.3-2.3)	0.78 (0.57 to 0.99)
201	Viet Nam	52.9 (36-69.3)	0.1 (0.1-0.2)	316.1 (214.1-421.1)	0.3 (0.2-0.4)	3.04 (3 to 3.09)
202	Yemen	19.1 (7.6-37.5)	0.4 (0.2-0.8)	70.8 (37.9-126.6)	0.5 (0.3-0.9)	1.09 (0.94 to 1.23)
203	Zambia	34.4 (18.1-46.1)	1.2 (0.7-1.6)	169.4 (69.5-301.6)	2.3 (1-4)	2.34 (1.99 to 2.69)
204	Zimbabwe	89.3 (62.4-117.4)	2.3 (1.6-3)	244.8 (134-357.7)	3.5 (1.9-5.1)	1.4 (0.97 to 1.82)
	location	Number 1990	ASR 1990	Number 2021	ASR 2021	EAPC_95%CI
Deaths
205	Afghanistan	35.3 (9.3-75.7)	0.5 (0.1-1.1)	60.7 (24.9-129.3)	0.6 (0.3-1.3)	1.07 (0.78 to 1.36)
206	Albania	6.7 (4.9-8.9)	0.3 (0.3-0.5)	22.6 (14.9-31.9)	0.5 (0.3-0.7)	1.71 (1.54 to 1.88)
207	Algeria	101.5 (69.2-138.9)	1 (0.6-1.3)	378.5 (233.4-521)	1.2 (0.7-1.6)	1.02 (0.88 to 1.16)
208	American Samoa	0.2 (0.2-0.3)	1 (0.8-1.5)	0.5 (0.4-0.7)	1.1 (0.8-1.5)	0.59 (0.34 to 0.85)
209	Andorra	1.1 (0.7-1.6)	1.9 (1.2-2.8)	2.5 (1.7-3.5)	1.6 (1-2.2)	-0.19 (-0.39 to 0.01)
210	Angola	14.4 (8.9-20.1)	0.4 (0.3-0.5)	65.5 (40.1-94.9)	0.6 (0.4-0.8)	1.62 (1.47 to 1.77)
211	Antigua and Barbuda	1.4 (1.3-1.5)	2.5 (2.3-2.8)	3 (2.8-3.3)	2.9 (2.6-3.1)	0.57 (0.33 to 0.82)
212	Argentina	627.1 (571.3-687.2)	1.9 (1.8-2.1)	910.3 (833.3-981.5)	1.6 (1.5-1.7)	-0.46 (-0.61 to -0.31)
213	Armenia	8.1 (6.7-9.7)	0.3 (0.2-0.4)	36.7 (29.8-43.5)	0.8 (0.7-1)	4.23 (3.61 to 4.85)
214	Australia	552.3 (514.6-589.1)	2.8 (2.6-3)	1377.5 (1187.2-1554.3)	2.8 (2.5-3.2)	0.14 (0.02 to 0.25)
215	Austria	256.3 (238.4-270.2)	2.1 (1.9-2.2)	428.7 (372.1-470.7)	2.2 (1.9-2.4)	0.16 (0.02 to 0.31)
216	Azerbaijan	9.6 (6.4-13.8)	0.2 (0.1-0.3)	26.8 (16.9-39.9)	0.2 (0.2-0.4)	1.76 (1.34 to 2.18)
217	Bahamas	6.9 (6.2-8.2)	4.6 (4.1-5.4)	18.8 (15.3-23)	4.7 (3.9-5.7)	0.16 (0.12 to 0.21)
218	Bahrain	2.6 (1.9-3.7)	1.7 (1.3-2.4)	14.4 (8.3-20.8)	1.9 (1.2-2.6)	0.1 (-0.1 to 0.3)
219	Bangladesh	267.9 (144.5-408.3)	0.6 (0.3-0.9)	1032.4 (619.8-1773.6)	0.8 (0.5-1.3)	0.71 (0.6 to 0.82)
220	Barbados	5.8 (5.2-6.4)	1.9 (1.7-2.1)	10.8 (8.2-13.7)	2.1 (1.6-2.6)	0.34 (0.25 to 0.44)
221	Belarus	93 (83.6-103.4)	0.7 (0.6-0.8)	264.2 (212.7-320.6)	1.6 (1.3-2)	2.74 (2.5 to 2.99)
222	Belgium	485.3 (444.2-521.6)	3 (2.8-3.3)	693.2 (592.4-766.5)	2.7 (2.3-3)	-0.37 (-0.48 to -0.25)
223	Belize	0.6 (0.5-0.7)	0.7 (0.6-0.8)	2.3 (2-2.6)	0.8 (0.7-0.9)	0.5 (0.14 to 0.86)
224	Benin	0.7 (0.5-1)	0 (0-0)	4.3 (1.3-6.9)	0.1 (0-0.1)	3.4 (3.23 to 3.57)
225	Bermuda	1.8 (1.6-2.1)	3 (2.6-3.5)	3.5 (3-4.4)	2.5 (2.1-3.1)	-0.73 (-0.92 to -0.54)
226	Bhutan	1.4 (0.5-2.4)	0.6 (0.3-1.1)	6.2 (3.3-11.3)	1.1 (0.6-1.9)	1.65 (1.59 to 1.72)
227	Bolivia (Plurinational State of)	42 (29.1-62.8)	1.4 (1-2)	150.8 (103.1-226.6)	1.7 (1.2-2.5)	0.73 (0.65 to 0.81)
228	Bosnia and Herzegovina	30.4 (21-43.4)	0.8 (0.5-1.1)	76.1 (51.1-101.9)	1.2 (0.8-1.6)	1.68 (1.57 to 1.79)
229	Botswana	6.2 (4.3-9.4)	1.1 (0.8-1.8)	26.5 (18.2-38.9)	1.9 (1.3-2.8)	1.56 (1.35 to 1.78)
230	Brazil	1079.7 (1031.5-1120.2)	1.2 (1.2-1.3)	4517.3 (4188.7-4752.6)	1.8 (1.7-1.9)	1.23 (1.08 to 1.39)
231	Brunei Darussalam	2.3 (1.6-3.4)	2.5 (1.8-3.6)	6.7 (4.8-8.7)	2.2 (1.5-2.8)	0.12 (-0.07 to 0.31)
232	Bulgaria	63.1 (53.1-74.8)	0.5 (0.4-0.6)	172.6 (133.8-223.5)	1.2 (0.9-1.5)	2.52 (2.26 to 2.78)
233	Burkina Faso	1.3 (0.8-2.1)	0 (0-0)	7.9 (2.7-13.3)	0.1 (0-0.2)	3.96 (3.79 to 4.12)
234	Burundi	24.9 (10-43.9)	1.1 (0.5-1.9)	38.3 (17.9-73.8)	0.8 (0.4-1.6)	-1.2 (-1.4 to -1.01)
235	Cabo Verde	0.1 (0.1-0.2)	0 (0-0.1)	0.5 (0.2-0.9)	0.1 (0.1-0.2)	3.19 (3.07 to 3.31)
236	Cambodia	11.2 (5.8-21.5)	0.3 (0.1-0.5)	53.6 (30.3-111.1)	0.4 (0.2-0.9)	1.89 (1.69 to 2.08)
237	Cameroon	2.2 (1.7-3)	0.1 (0-0.1)	15.3 (4.7-25.3)	0.1 (0-0.2)	3.4 (3.23 to 3.57)
238	Canada	1029.5 (962-1084.4)	3.1 (2.9-3.3)	2004.8 (1767.4-2202.6)	2.6 (2.3-2.8)	-0.58 (-0.68 to -0.48)
239	Central African Republic	4.2 (2.5-5.9)	0.4 (0.2-0.5)	8 (4.4-12.3)	0.4 (0.2-0.6)	-0.02 (-0.08 to 0.04)
240	Chad	0.7 (0.4-1)	0 (0-0)	4.2 (1.4-7)	0.1 (0-0.1)	4.43 (4.18 to 4.69)
241	Chile	223.7 (209.3-236.9)	2.3 (2.1-2.4)	596.7 (543.7-649.4)	2.3 (2.1-2.5)	-0.02 (-0.27 to 0.23)
242	China	1591.1 (1079.5-3159.4)	0.2 (0.1-0.4)	12984.1 (8447.9-17113.8)	0.6 (0.4-0.8)	3.11 (2.4 to 3.83)
243	Colombia	215.6 (202.6-227.4)	1.2 (1.2-1.3)	854.5 (707.5-1032.4)	1.6 (1.3-1.9)	0.55 (0.34 to 0.75)
244	Comoros	2.2 (1.1-3.2)	1.2 (0.6-1.7)	6.3 (3.4-9.3)	1.3 (0.7-2)	0.25 (0.16 to 0.34)
245	Congo	6.1 (4-8.6)	0.6 (0.4-0.8)	18.3 (11.6-27.6)	0.7 (0.5-1.1)	0.59 (0.44 to 0.74)
246	Cook Islands	0 (0-0)	0.2 (0.1-0.3)	0.1 (0-0.1)	0.3 (0.2-0.4)	0.82 (0.62 to 1.02)
247	Costa Rica	27.5 (25.3-30.3)	1.6 (1.5-1.8)	135.9 (119.1-152.8)	2.5 (2.2-2.8)	1.55 (1.36 to 1.73)
248	Croatia	104.8 (94.9-116.3)	1.8 (1.6-1.9)	216.2 (184.9-254.1)	2.3 (2-2.7)	0.97 (0.79 to 1.15)
249	Cuba	191.7 (176.9-207.4)	1.9 (1.7-2)	408.9 (350.3-464.1)	2.1 (1.8-2.3)	0.26 (0.18 to 0.34)
250	Cyprus	20 (13.7-29.6)	2.9 (1.9-4.3)	50.6 (32-68.9)	2.4 (1.6-3.2)	-0.3 (-0.47 to -0.12)
251	Czechia	326.5 (301.2-352.2)	2.3 (2.1-2.5)	506.7 (423.3-594.4)	2.3 (1.9-2.6)	-0.14 (-0.29 to 0.01)
252	Côte d'Ivoire	32.7 (24-47.1)	0.9 (0.7-1.4)	127.1 (82.4-180.4)	1.3 (0.8-1.8)	0.87 (0.82 to 0.92)
253	Democratic People's Republic of Korea	45.6 (28.8-79.8)	0.3 (0.2-0.5)	97 (54.2-163.6)	0.3 (0.2-0.5)	0.29 (0.2 to 0.38)
254	Democratic Republic of the Congo	48.9 (29.4-72)	0.3 (0.2-0.5)	118.1 (43.2-199.6)	0.3 (0.1-0.6)	0.11 (-0.27 to 0.49)
255	Denmark	162.8 (150.1-173.3)	2 (1.8-2.1)	360.1 (322.4-402.5)	2.8 (2.5-3.1)	0.55 (0.21 to 0.88)
256	Djibouti	1.6 (0.8-2.5)	1.3 (0.6-2)	9.4 (5.3-14.5)	1.6 (0.9-2.4)	0.64 (0.59 to 0.68)
257	Dominica	1.4 (0.9-1.8)	2.3 (1.6-3)	2.1 (1.5-2.9)	2.5 (1.7-3.5)	0.32 (0.23 to 0.4)
258	Dominican Republic	32.3 (23.9-44.4)	0.9 (0.7-1.3)	151.2 (106-207.5)	1.5 (1.1-2.1)	2.02 (1.88 to 2.16)
259	Ecuador	31.4 (28.8-33.7)	0.6 (0.6-0.7)	248.9 (198.6-311.1)	1.5 (1.2-1.9)	3.43 (3.13 to 3.74)
260	Egypt	68.3 (45.5-117.7)	0.3 (0.2-0.5)	235.1 (152.3-426.6)	0.4 (0.3-0.7)	1.17 (0.99 to 1.35)
261	El Salvador	10.6 (7.5-13.8)	0.4 (0.3-0.5)	33.7 (23.3-44.4)	0.6 (0.4-0.7)	1.34 (1.25 to 1.44)
262	Equatorial Guinea	0.7 (0.5-1)	0.4 (0.3-0.5)	4.8 (2.7-7.6)	1 (0.6-1.5)	3.75 (3.52 to 3.99)
263	Eritrea	10 (5.1-14.5)	0.9 (0.5-1.3)	30.7 (16.1-46.5)	1.2 (0.6-1.8)	0.5 (0.3 to 0.69)
264	Estonia	29.9 (26.9-33.1)	1.5 (1.3-1.6)	73.8 (63.2-84.3)	2.7 (2.3-3.1)	1.68 (1.37 to 1.98)
265	Eswatini	3.7 (2.3-5.9)	1.3 (0.8-2.2)	13.2 (8.6-20.3)	2.4 (1.6-3.5)	2 (1.62 to 2.39)
266	Ethiopia	92.4 (29.6-179.3)	0.5 (0.2-1)	271.5 (137.9-483.9)	0.7 (0.3-1.2)	0.97 (0.63 to 1.32)
267	Fiji	2 (1.5-2.8)	0.6 (0.5-0.9)	6.1 (4-8.4)	0.8 (0.6-1.1)	1.15 (1.03 to 1.27)
268	Finland	193.9 (179-207.9)	2.7 (2.5-2.8)	350.4 (303.7-390.4)	2.5 (2.2-2.8)	-0.21 (-0.35 to -0.06)
269	France	2433.1 (2239.6-2575.2)	2.8 (2.6-3)	4411.9 (3689.2-5043.8)	2.7 (2.4-3.1)	-0.09 (-0.3 to 0.13)
270	Gabon	5.6 (3-9.4)	1 (0.5-1.7)	12.6 (7.1-18.4)	1.2 (0.7-1.8)	0.64 (0.58 to 0.7)
271	Gambia	0.2 (0.2-0.3)	0.1 (0.1-0.1)	1.1 (0.7-1.7)	0.1 (0.1-0.2)	1.62 (1.48 to 1.77)
272	Georgia	18.5 (15.1-21.9)	0.3 (0.2-0.3)	75.8 (64.9-87.8)	1.3 (1.1-1.5)	6.18 (5.43 to 6.95)
273	Germany	2828 (2554-3221.7)	2.2 (2-2.5)	5139.9 (4503.7-5624.1)	2.4 (2.1-2.6)	0.28 (0.09 to 0.47)
274	Ghana	2.1 (1.3-3)	0 (0-0.1)	20 (5.8-39.2)	0.1 (0-0.3)	4.93 (4.69 to 5.17)
275	Greece	284 (266.3-296.8)	1.8 (1.7-1.9)	662 (591.9-709.3)	2.5 (2.2-2.6)	0.94 (0.84 to 1.05)
276	Greenland	0.8 (0.6-1)	2.7 (2-3.4)	1.4 (1-2)	2.1 (1.6-3.1)	-0.63 (-0.78 to -0.49)
277	Grenada	1.7 (1.4-2)	2.3 (2-2.7)	4 (3.5-4.6)	3.6 (3.1-4)	1.58 (1.24 to 1.93)
278	Guam	0.4 (0.3-0.6)	0.7 (0.5-0.9)	1 (0.7-1.4)	0.5 (0.4-0.6)	-0.39 (-0.68 to -0.1)
279	Guatemala	12.9 (12-14.8)	0.4 (0.4-0.4)	52.2 (44.5-60.8)	0.5 (0.4-0.5)	0.7 (0.57 to 0.82)
280	Guinea	4.5 (3.1-6.9)	0.1 (0.1-0.2)	12.7 (7.1-19.4)	0.2 (0.1-0.4)	1.81 (1.75 to 1.88)
281	Guinea-Bissau	0.2 (0.1-0.2)	0 (0-0.1)	0.7 (0.2-1.1)	0.1 (0-0.2)	3.09 (2.93 to 3.24)
282	Guyana	1.5 (1.3-1.7)	0.4 (0.3-0.5)	6.9 (5.3-9)	1.1 (0.8-1.4)	2.95 (2.12 to 3.78)
283	Haiti	37.4 (21.6-75.2)	1.2 (0.7-2.4)	85.9 (48.6-162.1)	1.3 (0.7-2.4)	0.3 (0.25 to 0.35)
284	Honduras	13.5 (8.8-21.6)	0.7 (0.4-1.1)	74.3 (48.5-109.1)	1.2 (0.8-1.7)	2.04 (1.93 to 2.16)
285	Hungary	226.9 (204.6-248.6)	1.5 (1.4-1.7)	346.7 (300-396.3)	1.7 (1.5-2)	0.01 (-0.24 to 0.26)
286	Iceland	8.6 (7.8-9.4)	2.9 (2.7-3.2)	17.2 (14.6-19.4)	2.8 (2.4-3.1)	0.07 (-0.1 to 0.24)
287	India	2589.7 (1529.7-3299.2)	0.6 (0.4-0.8)	11634.8 (9184.4-15469.7)	1 (0.8-1.3)	1.61 (1.43 to 1.8)
288	Indonesia	245 (181-438.4)	0.3 (0.2-0.5)	973 (623-1833.6)	0.4 (0.3-0.8)	1.5 (1.46 to 1.55)
289	Iran (Islamic Republic of)	127.2 (85.2-176.4)	0.5 (0.3-0.7)	593.4 (384.9-717.3)	0.8 (0.5-1)	1.84 (1.71 to 1.98)
290	Iraq	62.2 (38.2-88.4)	0.8 (0.5-1.1)	274.5 (180.4-389.8)	1.2 (0.8-1.7)	1.48 (1.27 to 1.69)
291	Ireland	145.7 (137.3-153.6)	3.5 (3.3-3.6)	220.2 (191.1-247.4)	2.7 (2.3-3)	-0.73 (-0.89 to -0.57)
292	Israel	146.4 (133.1-159.9)	3 (2.7-3.3)	372.6 (325.2-411.1)	2.9 (2.5-3.2)	-0.22 (-0.41 to -0.03)
293	Italy	2228.8 (2079.5-2318.6)	2.4 (2.3-2.5)	4217.9 (3670.7-4576.7)	2.6 (2.3-2.8)	0.23 (0.07 to 0.38)
294	Jamaica	32.6 (28.6-36.9)	1.8 (1.6-2)	107.4 (82.9-137.4)	3.5 (2.7-4.5)	2.73 (2.29 to 3.18)
295	Japan	2749.5 (2575.3-2846.5)	1.6 (1.5-1.7)	5806.5 (4799.9-6373.2)	1.3 (1.1-1.4)	-0.92 (-1.06 to -0.79)
296	Jordan	13.7 (9.1-18.4)	1.1 (0.7-1.5)	68.7 (43-100.3)	1 (0.6-1.4)	-0.62 (-0.85 to -0.39)
297	Kazakhstan	54.5 (42.9-65.4)	0.4 (0.3-0.5)	113.3 (94.5-133.9)	0.6 (0.5-0.7)	1.19 (0.9 to 1.48)
298	Kenya	57.2 (34.8-88.1)	0.7 (0.4-1.1)	284.3 (183.1-392.6)	1.3 (0.9-1.8)	2.09 (1.99 to 2.18)
299	Kiribati	0 (0-0)	0.1 (0-0.1)	0 (0-0.1)	0.1 (0-0.1)	0.21 (0.14 to 0.29)
300	Kuwait	7.9 (7.1-8.6)	1.5 (1.3-1.6)	22.4 (18.4-26.5)	0.8 (0.6-1)	-0.44 (-1.29 to 0.42)
301	Kyrgyzstan	6.3 (5.1-7.6)	0.2 (0.2-0.3)	14.8 (11.4-18.4)	0.3 (0.2-0.3)	3.07 (1.84 to 4.32)
302	Lao People's Democratic Republic	5.2 (2.2-10.4)	0.3 (0.1-0.5)	18 (9.6-35.6)	0.4 (0.2-0.8)	1.57 (1.5 to 1.64)
303	Latvia	44.9 (40-51.1)	1.3 (1.1-1.4)	94.7 (80.5-111.6)	2.4 (2.1-2.9)	2.23 (2.02 to 2.45)
304	Lebanon	49.7 (31.3-71.4)	2.4 (1.5-3.5)	156.4 (105.2-213)	2.5 (1.7-3.5)	0.57 (0.38 to 0.77)
305	Lesotho	6.2 (3.5-10.3)	0.7 (0.4-1.3)	17.9 (11.4-27.8)	1.7 (1.1-2.6)	3.1 (2.8 to 3.4)
306	Liberia	0.4 (0.3-0.7)	0 (0-0.1)	1.5 (0.4-3)	0.1 (0-0.2)	3.05 (2.7 to 3.41)
307	Libya	29.9 (19.2-42.8)	1.7 (1.1-2.4)	96.8 (61.4-135.7)	2 (1.2-2.7)	0.78 (0.54 to 1.03)
308	Lithuania	64.9 (59.7-70.7)	1.4 (1.3-1.6)	141.6 (123.9-160.1)	2.5 (2.2-2.8)	1.76 (1.61 to 1.9)
309	Luxembourg	15.7 (14.6-16.7)	2.8 (2.6-3)	28.1 (24.7-30.8)	2.5 (2.2-2.8)	-0.17 (-0.36 to 0.01)
310	Madagascar	46.8 (23.6-66)	1 (0.5-1.4)	90.3 (46-133.3)	0.9 (0.4-1.3)	-0.35 (-0.55 to -0.15)
311	Malawi	15.4 (10.3-20.2)	0.4 (0.3-0.6)	42.2 (25.6-60.3)	0.6 (0.4-0.9)	1.1 (1.04 to 1.17)
312	Malaysia	53.3 (38.9-78.3)	0.6 (0.4-0.9)	245.9 (194.7-358.6)	0.9 (0.7-1.3)	1.2 (1.03 to 1.36)
313	Maldives	0.4 (0.2-0.6)	0.5 (0.2-0.7)	1.7 (1.2-2.3)	0.5 (0.4-0.7)	0.17 (0.04 to 0.3)
314	Mali	0 (0-0)	0 (0-0)	0 (0-0)	0 (0-0)	1.14 (1.06 to 1.22)
315	Malta	8 (7.3-8.7)	1.9 (1.7-2.1)	19.2 (16.2-22.2)	1.8 (1.6-2.1)	-0.19 (-0.35 to -0.04)
316	Marshall Islands	0 (0-0.1)	0.3 (0.1-0.4)	0.1 (0.1-0.2)	0.4 (0.2-0.6)	0.64 (0.58 to 0.71)
317	Mauritania	0.5 (0.3-0.6)	0 (0-0.1)	2.4 (0.8-4.1)	0.1 (0-0.2)	3.39 (3.25 to 3.53)
318	Mauritius	2.1 (2-2.3)	0.3 (0.3-0.3)	31.3 (28.7-33)	1.7 (1.5-1.8)	3.39 (2.51 to 4.28)
319	Mexico	414.1 (403.7-423)	1 (1-1)	1635.5 (1450-1840.7)	1.3 (1.1-1.4)	0.74 (0.64 to 0.84)
320	Micronesia (Federated States of)	0.2 (0.1-0.3)	0.3 (0.2-0.5)	0.3 (0.1-0.4)	0.4 (0.2-0.6)	0.28 (0.2 to 0.36)
321	Monaco	2.7 (1.6-4)	3.5 (2.1-5.3)	4.7 (2.5-7.3)	4.4 (2.3-6.8)	0.76 (0.74 to 0.79)
322	Mongolia	1.9 (1.3-2.8)	0.2 (0.1-0.3)	7.1 (5-9.7)	0.3 (0.2-0.4)	1.93 (1.79 to 2.08)
323	Montenegro	5 (3.5-6.6)	0.8 (0.6-1.1)	11.3 (8-14.7)	1.1 (0.8-1.5)	1.31 (1.1 to 1.52)
324	Morocco	65.1 (32.3-111.4)	0.5 (0.2-0.8)	279.2 (171.5-441.3)	0.8 (0.5-1.3)	2.01 (1.87 to 2.15)
325	Mozambique	48.5 (21.9-82.8)	0.9 (0.4-1.5)	134.3 (69.4-214.9)	1.3 (0.7-2)	1.59 (1.49 to 1.68)
326	Myanmar	50.8 (29-102.6)	0.2 (0.1-0.5)	177.7 (109.3-344.4)	0.4 (0.2-0.7)	1.8 (1.73 to 1.87)
327	Namibia	5.5 (3.9-7.4)	0.9 (0.6-1.2)	18.3 (12.4-25.5)	1.4 (1-1.9)	1.44 (1.31 to 1.57)
328	Nauru	0 (0-0)	0.6 (0.3-1.1)	0 (0-0.1)	0.6 (0.3-1)	-0.39 (-0.66 to -0.11)
329	Nepal	41.6 (17.5-67)	0.5 (0.2-0.8)	177.5 (91.1-295.8)	0.8 (0.4-1.3)	1.77 (1.5 to 2.03)
330	Netherlands	760.4 (711.1-799.9)	3.7 (3.5-3.9)	1188.4 (1042-1301.6)	3.1 (2.8-3.4)	-0.62 (-0.73 to -0.51)
331	New Zealand	118.1 (109.8-127.5)	3 (2.7-3.2)	279.4 (241.1-307.8)	3.2 (2.7-3.5)	0.09 (-0.07 to 0.25)
332	Nicaragua	5.2 (3.5-6.8)	0.3 (0.2-0.5)	21.6 (15.1-28.2)	0.4 (0.3-0.6)	1.14 (0.98 to 1.29)
333	Niger	0.7 (0.4-1.1)	0 (0-0)	4.4 (1.3-8.6)	0.1 (0-0.1)	3.12 (2.96 to 3.28)
334	Nigeria	171 (71.6-255.8)	0.4 (0.2-0.6)	643.7 (232.7-1000.4)	0.8 (0.3-1.2)	2.29 (2.11 to 2.46)
335	Niue	0 (0-0)	0.4 (0.2-0.6)	0 (0-0)	0.5 (0.3-0.8)	0.83 (0.76 to 0.9)
336	North Macedonia	13.4 (10.5-18.6)	0.7 (0.6-1)	33 (21.3-43.4)	1 (0.7-1.3)	1.04 (0.85 to 1.22)
337	Northern Mariana Islands	0.2 (0.1-0.3)	1.5 (1-2.1)	0.5 (0.4-0.8)	1.1 (0.9-1.6)	-1.45 (-1.69 to -1.21)
338	Norway	273.1 (255.3-285.9)	3.8 (3.6-4)	372.6 (326.8-403.4)	3.4 (3-3.7)	-0.25 (-0.33 to -0.17)
339	Oman	5.7 (3-8.6)	0.9 (0.5-1.4)	21.6 (14.4-30.7)	1.2 (0.8-1.6)	1.3 (0.96 to 1.65)
340	Pakistan	575.6 (415.8-797.5)	1.1 (0.8-1.5)	1940 (1367.9-2797.4)	1.7 (1.2-2.5)	1.35 (1.19 to 1.5)
341	Palau	0 (0-0)	0 (0-0.1)	0 (0-0)	0 (0-0.1)	0.24 (0.18 to 0.3)
342	Palestine	10.8 (6.7-15.5)	1.3 (0.8-1.8)	37.1 (21.8-48.9)	1.5 (0.9-2)	0.61 (0.53 to 0.68)
343	Panama	24.6 (22.9-26.8)	1.7 (1.6-1.8)	86.4 (67.7-104.8)	2 (1.5-2.4)	0.46 (0.29 to 0.63)
344	Papua New Guinea	3.1 (1.2-6.4)	0.2 (0.1-0.4)	10.6 (4.1-19.4)	0.2 (0.1-0.4)	0.43 (0.33 to 0.52)
345	Paraguay	17.2 (11.9-24.2)	0.8 (0.6-1.1)	68.4 (45.3-98.6)	1.2 (0.8-1.7)	1.52 (1.41 to 1.64)
346	Peru	150.1 (105.5-198.7)	1.3 (0.9-1.7)	483.4 (338.1-692.6)	1.5 (1-2.1)	0.41 (0.14 to 0.69)
347	Philippines	77.6 (51.9-104.8)	0.3 (0.2-0.4)	348.5 (260.6-466.9)	0.4 (0.3-0.6)	1.58 (1.53 to 1.63)
348	Poland	652.6 (625.7-677.5)	1.5 (1.4-1.5)	1847 (1666.3-2019)	2.5 (2.3-2.7)	1.53 (1.17 to 1.9)
349	Portugal	307 (287.3-325.5)	2.2 (2.1-2.3)	662.4 (565.9-735.4)	2.5 (2.1-2.7)	0.28 (0.1 to 0.46)
350	Puerto Rico	101.9 (94.4-109.5)	2.8 (2.6-3)	185.9 (154.3-217.8)	2.5 (2.1-3)	-0.35 (-0.52 to -0.17)
351	Qatar	1.2 (0.8-1.7)	1.3 (0.9-1.8)	9.4 (5.7-15.4)	1.1 (0.7-1.8)	-0.34 (-0.75 to 0.07)
352	Republic of Korea	253.5 (170.3-373.2)	0.9 (0.7-1.4)	1100.9 (624.8-1455.9)	1.2 (0.7-1.5)	0.83 (0.67 to 1)
353	Republic of Moldova	25.5 (22.4-29.1)	0.6 (0.5-0.6)	49.5 (44.5-55.5)	0.8 (0.7-0.9)	1.53 (1.14 to 1.92)
354	Romania	243.5 (216.5-273.3)	0.9 (0.8-1)	496.7 (429.3-562.5)	1.3 (1.1-1.5)	1.4 (1.25 to 1.54)
355	Russian Federation	1733.8 (1685.2-1775.9)	0.9 (0.9-1)	3325.9 (3066.5-3592.4)	1.4 (1.3-1.5)	1.34 (1.09 to 1.59)
356	Rwanda	36.9 (17.4-59.9)	1.4 (0.7-2.2)	80.8 (46.8-120.8)	1.4 (0.8-2)	-0.43 (-0.69 to -0.17)
357	Saint Kitts and Nevis	1.1 (1-1.3)	2.9 (2.6-3.3)	1.8 (1.5-2.1)	2.8 (2.3-3.3)	0.1 (-0.12 to 0.33)
358	Saint Lucia	2.7 (2.5-3)	3.2 (3-3.5)	8 (6.6-9.6)	3.3 (2.8-4)	-0.2 (-0.38 to -0.01)
359	Saint Vincent and the Grenadines	1.1 (1-1.2)	1.5 (1.4-1.7)	2.5 (2.2-2.8)	1.8 (1.6-2)	0.6 (0.42 to 0.78)
360	Samoa	0.4 (0.3-0.7)	0.5 (0.4-0.8)	0.8 (0.5-1.3)	0.6 (0.4-0.9)	0.3 (0.25 to 0.35)
361	San Marino	0.9 (0.7-1.2)	2.5 (1.8-3.4)	1.3 (0.8-1.9)	1.5 (1-2.3)	-0.59 (-1 to -0.18)
362	Sao Tome and Principe	0 (0-0)	0 (0-0)	0.1 (0-0.2)	0.1 (0-0.2)	4.52 (4.32 to 4.73)
363	Saudi Arabia	36.4 (22.8-52)	0.7 (0.4-1)	193.4 (124.5-261.6)	1 (0.6-1.4)	1.49 (1.4 to 1.57)
364	Senegal	1.2 (0.9-1.6)	0 (0-0.1)	7.5 (2.4-12.6)	0.1 (0-0.2)	3.62 (3.44 to 3.8)
365	Serbia	151 (112.7-198.8)	1.4 (1.1-1.9)	279 (195.9-366)	1.6 (1.1-2.1)	0.58 (0.46 to 0.71)
366	Seychelles	0.7 (0.5-1)	1.2 (0.9-1.7)	1.7 (1.3-2.3)	1.5 (1.1-2)	0.89 (0.72 to 1.07)
367	Sierra Leone	0.6 (0.4-0.9)	0 (0-0)	2.6 (0.8-4.5)	0.1 (0-0.1)	3.39 (3.21 to 3.57)
368	Singapore	24.4 (22.7-26.2)	1.2 (1.1-1.3)	61.3 (54.3-67.7)	0.7 (0.6-0.8)	-1.44 (-1.55 to -1.33)
369	Slovakia	120.2 (92.7-169.4)	2 (1.5-2.8)	228.3 (152.2-303.9)	2.3 (1.6-3.1)	0.64 (0.54 to 0.74)
370	Slovenia	52.2 (47.8-57)	2.1 (1.9-2.3)	121.2 (103.9-141)	2.6 (2.2-3)	0.45 (0.26 to 0.65)
371	Solomon Islands	0.3 (0.1-0.5)	0.2 (0.1-0.4)	0.8 (0.4-1.5)	0.3 (0.1-0.5)	0.52 (0.4 to 0.63)
372	Somalia	14 (4.3-26.9)	0.6 (0.2-1.2)	31.2 (12.8-67.2)	0.6 (0.2-1.2)	-0.44 (-0.48 to -0.4)
373	South Africa	277.3 (181.9-363.3)	1.4 (0.9-1.8)	926 (604.2-1133.7)	2 (1.3-2.5)	1.38 (1.24 to 1.52)
374	South Sudan	29.4 (13.2-48.5)	1.2 (0.5-1.9)	40.8 (21-64.8)	1.1 (0.6-1.8)	-0.1 (-0.16 to -0.05)
375	Spain	1287.5 (1196.9-1350)	2.3 (2.1-2.4)	2412.2 (2047.1-2684)	2.2 (1.9-2.4)	-0.27 (-0.46 to -0.08)
376	Sri Lanka	73.6 (56.9-102.9)	0.7 (0.6-1)	264.2 (163.4-392.2)	1 (0.6-1.4)	1.3 (1.12 to 1.48)
377	Sudan	41.4 (14.2-92.3)	0.5 (0.2-1)	112.1 (66.1-184.9)	0.6 (0.3-1)	0.98 (0.85 to 1.1)
378	Suriname	3.8 (2.8-5)	1.6 (1.1-2.1)	11.3 (7.8-15.5)	1.8 (1.2-2.4)	0.89 (0.73 to 1.06)
379	Sweden	536.3 (492.2-570.1)	3.3 (3.1-3.6)	650.7 (561.2-737.3)	2.6 (2.3-3)	-0.59 (-0.68 to -0.5)
380	Switzerland	268.6 (240.7-289.8)	2.5 (2.3-2.7)	482.7 (414-547.3)	2.4 (2.1-2.7)	-0.41 (-0.75 to -0.07)
381	Syrian Arab Republic	17.5 (11.7-26.9)	0.3 (0.2-0.5)	57.8 (35.7-85.1)	0.4 (0.3-0.7)	1.02 (0.85 to 1.19)
382	Taiwan (Province of China)	126.7 (117.5-136)	0.8 (0.7-0.9)	543.9 (490.1-598.1)	1.3 (1.2-1.4)	1.57 (1.23 to 1.9)
383	Tajikistan	7.3 (4.6-10.8)	0.3 (0.2-0.4)	13.3 (8.9-19.4)	0.2 (0.1-0.3)	-0.7 (-0.96 to -0.45)
384	Thailand	131 (86.3-235.2)	0.4 (0.3-0.7)	602.5 (374.1-1141.9)	0.5 (0.3-1)	0.54 (0.31 to 0.78)
385	Timor-Leste	0.5 (0.2-1)	0.2 (0.1-0.4)	2.2 (1.3-4.3)	0.3 (0.2-0.5)	1.13 (0.95 to 1.3)
386	Togo	0.4 (0.2-0.5)	0 (0-0)	3.1 (0.9-5.4)	0.1 (0-0.2)	3.62 (3.47 to 3.78)
387	Tokelau	0 (0-0)	0.3 (0.2-0.5)	0 (0-0)	0.4 (0.2-0.6)	0.71 (0.67 to 0.74)
388	Tonga	0.7 (0.5-1)	1.4 (1-1.8)	1.3 (0.9-1.9)	1.7 (1.2-2.4)	0.57 (0.39 to 0.75)
389	Trinidad and Tobago	21.7 (20.3-23)	2.6 (2.5-2.8)	53.4 (40.7-68.4)	2.7 (2.1-3.5)	0.17 (0.04 to 0.3)
390	Tunisia	46.8 (30.4-64.1)	1 (0.6-1.3)	180.2 (112.2-260)	1.4 (0.9-2)	1.04 (0.96 to 1.12)
391	Turkey	536 (351.5-732.9)	1.6 (1.1-2.2)	1768 (1299.1-2436.3)	1.9 (1.4-2.6)	0.43 (0.24 to 0.63)
392	Turkmenistan	5.2 (4.3-6.3)	0.2 (0.2-0.3)	43.9 (32.9-59.9)	1 (0.7-1.3)	5.92 (5.33 to 6.52)
393	Tuvalu	0 (0-0)	0.3 (0.1-0.4)	0 (0-0.1)	0.3 (0.2-0.5)	0.82 (0.71 to 0.93)
394	Uganda	111.6 (78.2-151.6)	1.8 (1.3-2.5)	425.2 (293.5-650.8)	3.1 (2.2-4.7)	1.49 (1.34 to 1.64)
395	Ukraine	467.3 (381.7-566.2)	0.6 (0.5-0.8)	702.7 (510.7-916.5)	0.9 (0.7-1.2)	1.55 (1.28 to 1.83)
396	United Arab Emirates	11.5 (6.2-20.9)	2.6 (1.5-4.7)	78.8 (54.4-110.9)	2.7 (1.9-3.6)	1.5 (1.04 to 1.96)
397	United Kingdom	2718.8 (2584.7-2786.8)	2.9 (2.8-3)	4101.7 (3698.4-4304.3)	2.9 (2.6-3)	-0.01 (-0.11 to 0.09)
398	United Republic of Tanzania	117.2 (56.2-179.2)	1.1 (0.6-1.7)	328.5 (188.3-486.9)	1.3 (0.8-2)	0.52 (0.42 to 0.62)
399	United States Virgin Islands	2 (1.4-2.7)	2.5 (1.8-3.3)	4 (2.5-6.4)	2.2 (1.3-3.5)	-0.37 (-0.62 to -0.12)
400	United States of America	10682.2 (10011.2-11063.9)	3.3 (3.1-3.4)	17370.3 (15720.5-18340)	2.8 (2.6-3)	-0.68 (-0.8 to -0.57)
401	Uruguay	106.7 (97.7-116.5)	2.7 (2.5-2.9)	168.3 (152.5-184.4)	2.9 (2.7-3.2)	0.22 (0.12 to 0.32)
402	Uzbekistan	15.4 (12.1-19)	0.1 (0.1-0.2)	55.3 (41.9-70.3)	0.2 (0.1-0.2)	1.18 (0.81 to 1.55)
403	Vanuatu	0.1 (0.1-0.2)	0.2 (0.1-0.4)	0.5 (0.2-0.8)	0.3 (0.1-0.5)	0.46 (0.38 to 0.53)
404	Venezuela (Bolivarian Republic of)	119.6 (113.5-127.2)	1.3 (1.2-1.3)	437.1 (325.3-574.3)	1.5 (1.1-1.9)	0.44 (0.25 to 0.63)
405	Viet Nam	50.5 (34.4-66.1)	0.1 (0.1-0.2)	261.2 (174.7-349.1)	0.3 (0.2-0.4)	2.6 (2.55 to 2.65)
406	Yemen	18.5 (7.4-36.8)	0.4 (0.2-0.8)	65.4 (35.2-115.9)	0.5 (0.3-0.9)	0.94 (0.8 to 1.07)
407	Zambia	34.2 (18.2-45.8)	1.3 (0.7-1.7)	158.6 (65.7-279.2)	2.3 (1-3.9)	2.18 (1.85 to 2.5)
408	Zimbabwe	87 (61.3-114.6)	2.3 (1.6-3)	233.5 (127.7-336.2)	3.5 (2-5)	1.41 (1 to 1.82)
	location	Number 1990	ASR 1990	Number 2021	ASR 2021	EAPC_95%CI
Disability-adjusted life years
409	Afghanistan	984.3 (249.9-2176.3)	13.3 (3.4-29.1)	1906.6 (759.9-4321.8)	16.7 (6.9-35.6)	1.04 (0.75 to 1.32)
410	Albania	163.5 (119.9-221.9)	7.8 (5.8-10.5)	488.1 (319-676.5)	11.1 (7.2-15.4)	1.64 (1.46 to 1.82)
411	Algeria	2585 (1847.1-3590.8)	21 (14.7-28.6)	9417.3 (6091.9-13003.1)	25.8 (16.3-34.9)	0.9 (0.8 to 1)
412	American Samoa	6.3 (4.8-9.8)	25.3 (19.4-38.3)	13.9 (10.1-18.7)	27.5 (20.2-37.1)	0.62 (0.36 to 0.88)
413	Andorra	24.2 (15.2-35.9)	41.6 (26.2-61.5)	51.4 (33.7-72.9)	33.5 (22-47.6)	-0.24 (-0.44 to -0.05)
414	Angola	428.1 (256.7-602.2)	9.9 (6.1-13.9)	1935.9 (1173.4-2854.6)	14.6 (9-21.2)	1.55 (1.39 to 1.7)
415	Antigua and Barbuda	31.4 (28.8-34.5)	61 (55.9-67)	73.6 (67.5-80.4)	66.6 (61.1-72.5)	0.48 (0.26 to 0.7)
416	Argentina	15078.1 (13791.8-16594.9)	46.1 (42.2-50.6)	20843.3 (19318-22375)	37.9 (35.1-40.7)	-0.49 (-0.64 to -0.35)
417	Armenia	250.6 (209.4-298.1)	8.5 (7.1-10.1)	996 (806.5-1184.9)	23.4 (19-27.9)	4.14 (3.51 to 4.77)
418	Australia	12314.9 (11505.7-13063.8)	62.8 (58.8-66.6)	26581.5 (23280-29987)	59.3 (52.4-66.7)	-0.07 (-0.17 to 0.03)
419	Austria	5369.9 (5037.9-5648.7)	46.3 (43.6-48.7)	7905.5 (7044.1-8664.2)	43.8 (39.5-47.8)	-0.13 (-0.3 to 0.05)
420	Azerbaijan	318.6 (214.2-460.5)	5.5 (3.7-7.9)	839.9 (528.9-1252.1)	7.1 (4.5-10.6)	1.49 (1.07 to 1.92)
421	Bahamas	189.1 (168.3-224)	117.1 (104.2-139.1)	504.5 (402.7-630.7)	117.5 (94.3-145.1)	0.1 (0.06 to 0.14)
422	Bahrain	74.6 (55.5-107.1)	38.7 (28.9-55.5)	423.1 (239.6-628.4)	41.3 (24.5-57.9)	-0.02 (-0.17 to 0.13)
423	Bangladesh	7193.3 (3877.5-10743)	14.7 (7.9-22)	25872 (15146.5-44343.6)	18.2 (10.8-31.1)	0.61 (0.51 to 0.7)
424	Barbados	128.8 (116-141.8)	46.7 (42-51.5)	250.4 (187.7-317.1)	48.9 (36.6-62.1)	0.32 (0.22 to 0.41)
425	Belarus	2428.5 (2161.8-2721.4)	18.6 (16.6-20.7)	6764 (5376.4-8334.6)	43 (34.2-52.8)	2.74 (2.46 to 3.02)
426	Belgium	9721.2 (8996.1-10433.8)	63.5 (58.7-68)	12600.5 (11135.7-13828.5)	54.9 (49.3-60.3)	-0.47 (-0.64 to -0.31)
427	Belize	15.8 (13-18.7)	16.8 (13.9-19.9)	64.1 (55.8-73.2)	20.1 (17.6-23)	0.58 (0.24 to 0.93)
428	Benin	18 (13.8-24.1)	0.9 (0.7-1.2)	114.5 (33.9-189.3)	2.1 (0.6-3.4)	3.26 (3.11 to 3.42)
429	Bermuda	44 (38.4-51.7)	69.8 (60.8-81.9)	76.2 (63.6-95.5)	57.6 (48-72.3)	-0.76 (-0.95 to -0.57)
430	Bhutan	40.6 (15-68)	15.6 (5.9-26.3)	152.3 (76.2-278.2)	24.6 (12.4-44.5)	1.48 (1.41 to 1.54)
431	Bolivia (Plurinational State of)	1133.3 (775.4-1679.7)	33.6 (23.1-50)	3882.2 (2647.1-5804.8)	40.7 (27.9-61.1)	0.62 (0.53 to 0.71)
432	Bosnia and Herzegovina	787.8 (543.6-1119)	18.5 (12.8-26.4)	1705.9 (1145.3-2269.8)	27.4 (18.5-36.4)	1.63 (1.49 to 1.77)
433	Botswana	179.8 (120.4-268.1)	29.4 (19.9-44.7)	762.6 (511.3-1126.1)	46.7 (31.9-68.3)	1.42 (1.19 to 1.65)
434	Brazil	30032 (28956.6-31075.8)	31.5 (30.3-32.7)	111741.6 (105603.9-116275.8)	43.8 (41.3-45.6)	0.97 (0.81 to 1.13)
435	Brunei Darussalam	59.5 (41.2-85.5)	57.4 (40.1-83)	175.4 (125.8-231.6)	48 (34.6-62.5)	-0.05 (-0.21 to 0.11)
436	Bulgaria	1625.4 (1377.3-1920.8)	13 (11-15.4)	3976.8 (3071-5131)	29.7 (22.9-38.3)	2.47 (2.23 to 2.71)
437	Burkina Faso	34.9 (22.2-54.3)	0.8 (0.5-1.2)	208.7 (68.6-355.3)	2.1 (0.7-3.6)	3.84 (3.7 to 3.99)
438	Burundi	677.2 (264.6-1202.8)	27.6 (10.9-48.8)	1095.3 (498.8-2148.7)	20.4 (9.5-39.4)	-1.34 (-1.55 to -1.13)
439	Cabo Verde	2.6 (1.4-3.5)	1.2 (0.6-1.6)	13.5 (4.9-22.6)	3 (1.1-5.1)	3.11 (3 to 3.22)
440	Cambodia	320.2 (166.4-598.7)	6.5 (3.4-12.6)	1491.1 (843-3011.6)	11.1 (6.2-22.8)	1.8 (1.62 to 1.99)
441	Cameroon	61 (46.1-81.4)	1.3 (1-1.8)	430 (125.6-707.5)	3.1 (1-5.1)	3.3 (3.14 to 3.47)
442	Canada	22847.1 (21560.2-23990.6)	70.4 (66.5-74)	38083 (34566.1-41522.4)	53 (48.4-57.5)	-0.94 (-1.05 to -0.84)
443	Central African Republic	124.9 (73.2-178.1)	9.7 (5.8-13.7)	249.1 (135.9-390.2)	9.6 (5.2-14.7)	-0.05 (-0.11 to 0.01)
444	Chad	17.2 (10.9-25.7)	0.6 (0.4-0.9)	114.6 (38.7-192.1)	1.9 (0.6-3.1)	4.35 (4.1 to 4.61)
445	Chile	5591.7 (5235.1-5931.8)	54.5 (51-57.8)	13449.6 (12422-14630.3)	52.5 (48.5-57)	-0.17 (-0.41 to 0.07)
446	China	46854.4 (32056.2-92592.9)	5 (3.4-10)	338358.5 (213668.7-447634.9)	16.1 (10.1-21.3)	3.15 (2.47 to 3.84)
447	Colombia	6033.1 (5687-6333)	31.8 (29.9-33.5)	21475.8 (17778.8-26064.7)	38.8 (32.1-47)	0.45 (0.25 to 0.65)
448	Comoros	62.5 (29-91.6)	29.3 (14-42.3)	168.3 (89.1-250.2)	32.4 (17.3-47.8)	0.1 (-0.02 to 0.23)
449	Congo	174.4 (110.7-247.8)	15.1 (9.9-21.3)	540.3 (333.1-816.5)	17.7 (11.2-26.6)	0.49 (0.34 to 0.65)
450	Cook Islands	0.6 (0.4-0.8)	4.8 (2.9-6.3)	1.6 (1.1-2.2)	6.4 (4.4-8.7)	0.89 (0.67 to 1.11)
451	Costa Rica	672.2 (617.2-736.5)	37.8 (34.7-41.4)	3530.5 (3093.1-3974.5)	63.8 (55.9-71.8)	1.81 (1.61 to 2)
452	Croatia	2560.1 (2306.9-2868)	41.1 (37.2-46)	4454.9 (3808.3-5279.5)	51.4 (43.9-61.1)	0.85 (0.65 to 1.05)
453	Cuba	4488.4 (4178-4840)	43.4 (40.4-46.8)	9746.1 (8423.1-11123.7)	50.6 (43.8-57.7)	0.35 (0.26 to 0.45)
454	Cyprus	428.1 (302.7-635.6)	55.1 (38.3-81.5)	1010.1 (648.1-1356.1)	48.5 (31.3-65)	-0.17 (-0.36 to 0.01)
455	Czechia	7607 (6981.8-8252)	55.1 (50.4-60.1)	10622.6 (8937.9-12257.4)	50.8 (43.2-58.6)	-0.31 (-0.46 to -0.17)
456	Côte d'Ivoire	940.2 (683.4-1333.1)	21.9 (16.1-31.6)	3585 (2241-5191.3)	29.5 (19.2-42)	0.83 (0.76 to 0.9)
457	Democratic People's Republic of Korea	1375 (864.1-2400.2)	7.7 (4.9-13.5)	2705.5 (1534.7-4603.2)	8 (4.6-13.7)	0.31 (0.23 to 0.39)
458	Democratic Republic of the Congo	1397.4 (841.9-2067.5)	8.2 (4.9-12.1)	3428.2 (1257-5928.9)	8.5 (3.1-14.3)	0.11 (-0.27 to 0.49)
459	Denmark	3583.5 (3337.3-3794.5)	46.6 (43.6-49.4)	6610.1 (5987.4-7299.6)	54.9 (49.9-60.4)	0.05 (-0.29 to 0.38)
460	Djibouti	48.2 (22.8-75.3)	31.2 (15.3-48.6)	278.8 (153.1-435)	38.6 (21.9-59.2)	0.56 (0.51 to 0.61)
461	Dominica	30.7 (21.9-41)	51.7 (36.7-69.2)	51.8 (35.8-71.7)	60.3 (41.8-83.7)	0.45 (0.37 to 0.54)
462	Dominican Republic	867.7 (636.1-1165.4)	22.4 (16.5-30.3)	3897.5 (2723.8-5400.6)	38.3 (26.8-53.3)	2.09 (1.99 to 2.2)
463	Ecuador	835.9 (776.1-894.3)	15.1 (13.9-16.2)	6195.8 (4887.2-7857)	37.3 (29.5-47.2)	3.32 (3.02 to 3.62)
464	Egypt	1920.8 (1310.6-3291.4)	6.6 (4.4-11.4)	6635.5 (4303.1-11947.5)	9.6 (6.2-17.4)	1.18 (1.01 to 1.35)
465	El Salvador	293.4 (205.5-376.8)	9.5 (6.7-12.2)	889.2 (591.3-1184.8)	14.7 (9.8-19.7)	1.38 (1.28 to 1.48)
466	Equatorial Guinea	20.9 (13.7-29.8)	9.9 (6.6-14)	139.3 (76.2-225.2)	24.4 (13.7-39)	3.57 (3.35 to 3.79)
467	Eritrea	318.9 (161-465.3)	24.2 (12.4-34.6)	925.2 (492.3-1436.3)	29.3 (15.4-44.3)	0.35 (0.15 to 0.54)
468	Estonia	730.7 (659-809.1)	35.8 (32.4-39.7)	1643.6 (1413-1885.5)	67.1 (57.5-77.1)	1.48 (1.12 to 1.85)
469	Eswatini	109.9 (66.7-169.3)	34.6 (21-54.1)	400.1 (255.4-619.9)	62.5 (40.7-96)	2.08 (1.66 to 2.51)
470	Ethiopia	2621.8 (843.6-5039.3)	12.3 (4-23.7)	7189.5 (3680-12752.6)	15.6 (7.9-27.8)	0.75 (0.4 to 1.1)
471	Fiji	59.4 (44.1-85.9)	15 (11.1-21.3)	170.3 (109.7-238.1)	20.7 (13.5-28.9)	1.21 (1.05 to 1.36)
472	Finland	4301.4 (4007.2-4586.3)	61 (57-65.1)	6423.3 (5746.8-7069.6)	51.6 (46.7-56.4)	-0.46 (-0.61 to -0.32)
473	France	48327.1 (45382.1-50879.8)	59.6 (56.1-62.6)	76887.6 (66152.5-87074.2)	55.5 (48.9-62.5)	-0.3 (-0.53 to -0.08)
474	Gabon	150.7 (79.7-256.3)	25.3 (13.5-42.8)	355.2 (195.5-528.1)	30.9 (17.4-45.2)	0.56 (0.5 to 0.63)
475	Gambia	6.3 (4.5-8.9)	1.7 (1.2-2.4)	30.2 (17.6-44.9)	2.9 (1.7-4.3)	1.59 (1.42 to 1.76)
476	Georgia	568.2 (466.5-674.6)	8.9 (7.3-10.6)	2071.8 (1779.1-2401.2)	38.5 (33.1-44.3)	5.98 (5.23 to 6.73)
477	Germany	61701.4 (56269.9-70132.5)	49.7 (45.4-56.2)	96367 (86551.3-104512.3)	50.7 (46.4-54.6)	0.04 (-0.17 to 0.24)
478	Ghana	59.1 (37.5-85.9)	0.9 (0.5-1.3)	548.1 (151.6-1086.7)	3 (0.9-6)	4.75 (4.52 to 4.98)
479	Greece	6008.6 (5711-6280.2)	39.2 (37.3-41)	11850.6 (10824.4-12573.1)	51.6 (47.8-54.8)	0.87 (0.79 to 0.95)
480	Greenland	22.8 (15.7-28)	63.7 (45.5-78.8)	35.7 (27.3-51.8)	48.3 (36.8-70.7)	-0.69 (-0.82 to -0.56)
481	Grenada	38.5 (33.1-44.4)	56.6 (48.9-65.4)	100.3 (86.5-114.6)	84.4 (73.3-96.7)	1.49 (1.21 to 1.77)
482	Guam	12.9 (9.6-17.1)	15.6 (11.6-20.7)	27.6 (20.6-36.5)	13.4 (10-17.6)	0.17 (-0.09 to 0.43)
483	Guatemala	380 (353.8-434.7)	9.9 (9.2-11.3)	1461.6 (1245.4-1713.5)	12.6 (10.8-14.8)	0.85 (0.71 to 0.98)
484	Guinea	114.4 (78.4-171.3)	3.4 (2.3-5.1)	334.8 (182-513.8)	5.7 (3.1-8.7)	1.85 (1.77 to 1.93)
485	Guinea-Bissau	5 (3.5-6.6)	1.1 (0.8-1.5)	21.1 (7.2-33.9)	2.6 (0.9-4)	2.99 (2.83 to 3.14)
486	Guyana	40.6 (34.7-46.6)	10.1 (8.7-11.6)	192.9 (146.2-250.9)	27.9 (21.3-36.3)	2.98 (2.17 to 3.79)
487	Haiti	1033.3 (588.7-2127.1)	30.2 (17.4-61.1)	2400.1 (1351.9-4598.7)	31 (17.5-58.8)	0.26 (0.2 to 0.31)
488	Honduras	381.3 (254.7-603.8)	17.4 (11.4-27.6)	1992.6 (1291.7-2975.7)	29.7 (19.3-44)	1.88 (1.77 to 1.98)
489	Hungary	5533.9 (5011-6083.3)	37.6 (34.1-41.2)	7513.9 (6433.6-8691.7)	40.1 (34.2-46.6)	-0.18 (-0.42 to 0.07)
490	Iceland	182.2 (168.1-198)	64.7 (59.8-70.2)	330.7 (289.7-370.8)	57.5 (50.8-64.3)	-0.19 (-0.35 to -0.03)
491	India	73821.1 (42855.1-93987.6)	14.8 (8.7-18.8)	299444 (236130-397864.4)	24.2 (19.1-32.2)	1.46 (1.27 to 1.64)
492	Indonesia	7168.9 (5348-12685.4)	6.6 (4.9-11.8)	27450.7 (17979.5-50395.1)	10.4 (6.7-19.4)	1.38 (1.33 to 1.43)
493	Iran (Islamic Republic of)	3726.1 (2428.4-5035)	12.8 (8.5-17.5)	15873.2 (10103.3-18859.4)	19.4 (12.4-23)	1.75 (1.61 to 1.89)
494	Iraq	1749.6 (1069.6-2480.1)	20.8 (12.7-29.4)	7790.4 (5026.6-11144.7)	29.6 (19.4-42.2)	1.31 (1.13 to 1.5)
495	Ireland	3107.1 (2932.8-3274.5)	75.1 (70.9-78.9)	4302.2 (3805.1-4831.3)	54.3 (48.2-60.9)	-0.93 (-1.1 to -0.76)
496	Israel	3106.4 (2854.8-3357)	64 (58.8-69)	7150.9 (6387.4-7820.9)	58.3 (52.5-63.6)	-0.34 (-0.54 to -0.13)
497	Italy	49287.1 (46980.9-51064.1)	56.2 (53.6-58.1)	76797.9 (68659.1-82549.9)	54.4 (49.7-58)	-0.06 (-0.22 to 0.09)
498	Jamaica	767.5 (670.6-869.2)	44.2 (38.5-50)	2575.4 (1955.1-3323.7)	84 (63.8-108.3)	2.64 (2.18 to 3.09)
499	Japan	61799.2 (58587.9-63791.6)	35.9 (34-37.1)	93334.2 (80942.2-101130.6)	25.7 (23.2-27.3)	-1.24 (-1.39 to -1.09)
500	Jordan	395.9 (267.1-538.2)	26.9 (17.9-36.3)	1941.5 (1202.2-2855.3)	23.5 (14.7-34.3)	-0.68 (-0.91 to -0.45)
501	Kazakhstan	1806.6 (1409-2182.5)	12.8 (10-15.4)	3505.4 (2928.5-4135.9)	17.7 (14.8-20.9)	1 (0.76 to 1.25)
502	Kenya	1528.9 (928.3-2355.5)	17.6 (10.7-27.1)	7938.6 (5140.1-11148.1)	31.7 (20.5-43.9)	2.11 (2.02 to 2.2)
503	Kiribati	0.7 (0.4-0.9)	1.6 (1-2.1)	1.4 (0.8-2.1)	1.8 (1-2.6)	0.17 (0.09 to 0.25)
504	Kuwait	230.2 (207.8-251.5)	34.7 (31.2-38.1)	679.9 (563-806.8)	19.4 (15.9-23.1)	-0.46 (-1.23 to 0.31)
505	Kyrgyzstan	167.6 (133.8-204.7)	5.5 (4.4-6.7)	487.4 (375.6-613.5)	8.5 (6.6-10.6)	3.28 (2.25 to 4.32)
506	Lao People's Democratic Republic	148.3 (63.4-302.2)	6.6 (2.9-13.4)	513.7 (274.2-997.6)	10.1 (5.4-19.9)	1.46 (1.39 to 1.53)
507	Latvia	1110.3 (981.5-1261.5)	31.3 (27.7-35.6)	2220.9 (1894.4-2613.7)	63.1 (53.8-74.7)	2.24 (2.01 to 2.48)
508	Lebanon	1278.4 (803.9-1855.5)	57.1 (35.9-81.9)	3386.7 (2362.7-4646.7)	57 (40-78.5)	0.41 (0.24 to 0.59)
509	Lesotho	164.3 (90.6-275.5)	18.7 (10.3-31.3)	509.9 (318.8-779.6)	43.7 (27.5-67.4)	3.21 (2.88 to 3.54)
510	Liberia	11.5 (7.6-17.3)	0.9 (0.6-1.4)	42.5 (11.6-88.9)	1.8 (0.5-3.7)	3.01 (2.66 to 3.36)
511	Libya	792.4 (515.2-1128.2)	40.2 (26.1-57.6)	2681.3 (1753.1-3847.8)	47.3 (30-66.9)	0.74 (0.5 to 0.98)
512	Lithuania	1602.4 (1475.2-1746.4)	35.7 (32.8-38.9)	3351.6 (2929.9-3803.8)	65.6 (57.2-74.5)	1.8 (1.62 to 1.98)
513	Luxembourg	328.2 (308.4-350.2)	60.1 (56.7-64)	541.4 (479.2-597)	51.2 (45.4-56.5)	-0.37 (-0.57 to -0.18)
514	Madagascar	1295 (648.8-1828.4)	24 (12.1-33.8)	2710.4 (1358-3987.9)	21.2 (10.8-31.4)	-0.39 (-0.58 to -0.19)
515	Malawi	427 (282.3-562.7)	10.4 (6.9-13.7)	1186.2 (708-1718.8)	14.7 (8.9-20.9)	1.08 (1.01 to 1.16)
516	Malaysia	1467.7 (1070-2111.3)	15.1 (11-21.9)	6564.1 (5203.3-9456.2)	21.9 (17.4-31.7)	1.17 (1.05 to 1.29)
517	Maldives	11.1 (6-16.6)	11.5 (6.1-16.8)	47.2 (32.9-66.4)	12.6 (9-17)	0.04 (-0.09 to 0.16)
518	Mali	0 (0-0.1)	0 (0-0)	0.1 (0.1-0.2)	0 (0-0)	1.06 (0.98 to 1.14)
519	Malta	171 (157.6-186.3)	39.7 (36.5-43.2)	368.1 (315.6-420.6)	38.6 (33.3-43.7)	-0.19 (-0.34 to -0.04)
520	Marshall Islands	1.3 (0.7-2)	7.2 (3.7-11)	3.6 (1.7-6.5)	8.9 (4.3-15.6)	0.62 (0.55 to 0.69)
521	Mauritania	12.1 (8.6-16.2)	1.1 (0.8-1.6)	61.9 (18.8-106)	2.8 (0.8-4.7)	3.18 (3.05 to 3.32)
522	Mauritius	58.9 (55.6-62.4)	7.6 (7.2-8.1)	813.2 (742.9-859.9)	42.9 (39.2-45.2)	3.41 (2.52 to 4.3)
523	Mexico	11657.9 (11425.5-11902.8)	25.4 (24.9-26)	45019.7 (39620.5-50813.8)	33.9 (29.9-38.3)	0.78 (0.68 to 0.89)
524	Micronesia (Federated States of)	4.5 (2.3-7.3)	8.6 (4.5-14)	8 (3.9-13.3)	9.7 (4.9-15.7)	0.29 (0.23 to 0.36)
525	Monaco	52.1 (30.8-77.1)	78.6 (46.5-116.2)	87.1 (45.4-137)	93.3 (47.4-150.1)	0.61 (0.59 to 0.63)
526	Mongolia	60.4 (41.1-91.8)	5 (3.4-7.5)	238.9 (168.1-328.8)	8.4 (5.9-11.5)	2.01 (1.86 to 2.16)
527	Montenegro	124.9 (87.4-163.5)	19.6 (13.7-25.6)	254.1 (177.8-336.2)	25.5 (18-34)	1.11 (0.96 to 1.27)
528	Morocco	1760.3 (868.8-2974.4)	11.7 (5.8-19.7)	7412.2 (4432-11649.4)	20.5 (12.3-32.3)	1.96 (1.84 to 2.08)
529	Mozambique	1347.4 (592.9-2342.8)	21.1 (9.5-36.2)	3904.7 (1977.2-6317.4)	31.5 (16.2-50.4)	1.64 (1.54 to 1.74)
530	Myanmar	1456.7 (823.9-2954)	5.8 (3.3-11.7)	4862 (2966.1-9280.5)	9.3 (5.7-18)	1.69 (1.62 to 1.76)
531	Namibia	153.6 (110.1-209.1)	22.2 (15.8-30.1)	513 (345-741.6)	34.2 (23.1-48.5)	1.37 (1.22 to 1.53)
532	Nauru	0.8 (0.3-1.4)	14.9 (6.6-27.7)	0.9 (0.4-1.8)	14.4 (6.5-26.7)	-0.23 (-0.48 to 0.02)
533	Nepal	1152.8 (474.3-1844.7)	11.6 (4.9-18.6)	4520.2 (2284.6-7634.8)	18.8 (9.5-31.5)	1.66 (1.39 to 1.93)
534	Netherlands	16030 (15165.7-16753.8)	81.1 (76.9-84.7)	22592.5 (20230.1-24422.5)	64.5 (58.2-69.5)	-0.79 (-0.9 to -0.68)
535	New Zealand	2645.9 (2462.7-2864.6)	67.3 (62.6-72.9)	5658 (4997.7-6190)	67.6 (60-73.8)	-0.11 (-0.26 to 0.03)
536	Nicaragua	145.7 (99.1-190.6)	8.8 (6-11.7)	602 (422-779.7)	11.6 (8.1-15.1)	1.17 (1.03 to 1.32)
537	Niger	19.3 (10.4-30)	0.6 (0.3-1)	119.5 (34.6-228.8)	1.4 (0.4-2.6)	2.96 (2.81 to 3.11)
538	Nigeria	4256.4 (1756.6-6423.7)	9.5 (3.9-14.2)	16974.9 (5807.4-26928.7)	17.8 (6.4-27.9)	2.35 (2.16 to 2.53)
539	Niue	0.2 (0.1-0.3)	10 (5.3-13.8)	0.3 (0.1-0.4)	13.3 (6.8-19)	0.75 (0.69 to 0.82)
540	North Macedonia	334.5 (259.3-464.6)	17.5 (13.6-24.2)	762.3 (493.5-1011)	22.2 (14.4-29.3)	0.86 (0.7 to 1.02)
541	Northern Mariana Islands	7.6 (4.8-10.7)	36.2 (22.7-49.4)	15.4 (11.8-22.3)	27.1 (20.9-38.9)	-1.32 (-1.58 to -1.06)
542	Norway	5547.1 (5241.2-5791.7)	84.7 (80.4-88.1)	6836.7 (6183.2-7310.7)	68.1 (62.2-72.6)	-0.53 (-0.66 to -0.41)
543	Oman	160.2 (87.5-244.8)	21.9 (11.7-33.5)	635.8 (414.7-946)	28 (18.7-39.1)	1.13 (0.76 to 1.49)
544	Pakistan	14893.3 (10790.7-20515)	25.5 (18.5-35.2)	53543.3 (37492.3-77399.2)	40.9 (28.8-58.8)	1.32 (1.16 to 1.48)
545	Palau	0.1 (0.1-0.2)	1.2 (0.7-1.7)	0.3 (0.2-0.4)	1.2 (0.7-1.8)	0.1 (0.04 to 0.16)
546	Palestine	283.8 (167.8-413.9)	31.2 (18.7-45)	1035.4 (602.2-1366.8)	37.2 (21.9-49.1)	0.59 (0.53 to 0.64)
547	Panama	639.1 (595.7-693.7)	41.7 (38.8-45.3)	2192.6 (1728.1-2677.8)	49.7 (39.1-60.7)	0.53 (0.37 to 0.7)
548	Papua New Guinea	93.8 (34-190.6)	4.7 (1.7-9.5)	325.1 (124.5-598.9)	5.5 (2.2-10.2)	0.46 (0.36 to 0.56)
549	Paraguay	440.1 (306.9-625.8)	19.4 (13.5-27.4)	1737.5 (1156.1-2458.2)	29.1 (19.3-41.4)	1.47 (1.37 to 1.57)
550	Peru	3926.9 (2738.1-5202.3)	31.8 (22.1-41.9)	12137.6 (8456.1-17525.9)	35.9 (25-51.6)	0.41 (0.14 to 0.69)
551	Philippines	2284.6 (1524.2-2959.3)	6.9 (4.7-9.2)	9967.6 (7374-12984.4)	11.1 (8.2-14.7)	1.59 (1.56 to 1.63)
552	Poland	16823.4 (16214.7-17403.7)	37.9 (36.5-39.2)	38827.6 (35468-42401.5)	55 (50.3-59.9)	1.07 (0.71 to 1.42)
553	Portugal	6846.4 (6442-7236.6)	49.4 (46.4-52.2)	12071.4 (10725.5-13280.3)	50.8 (45.8-55.9)	-0.04 (-0.22 to 0.15)
554	Puerto Rico	2424.8 (2249-2604.9)	66.9 (62.1-71.8)	4008.7 (3333.7-4737.3)	62.3 (51.8-73.7)	-0.27 (-0.43 to -0.1)
555	Qatar	39.8 (25.8-56.9)	30.1 (20.1-40.8)	318.6 (191.7-524.8)	25.3 (15.7-40.3)	-0.27 (-0.62 to 0.09)
556	Republic of Korea	6749.6 (4324.9-9664.1)	21.8 (14.3-32.3)	23445.5 (13793.7-30965.4)	24.7 (14.6-32.6)	0.55 (0.35 to 0.75)
557	Republic of Moldova	715.7 (629.2-817.9)	15.4 (13.5-17.6)	1313.6 (1173.4-1475.9)	22.2 (19.8-24.8)	1.52 (1.14 to 1.91)
558	Romania	6484.8 (5768.2-7254.8)	22.4 (20-25.1)	11382.8 (9768.3-12834.1)	32.5 (27.9-36.7)	1.15 (1 to 1.29)
559	Russian Federation	48956.5 (47589.8-50191.7)	26.4 (25.7-27.1)	84050.4 (77359.8-90885.3)	35.5 (32.7-38.3)	0.94 (0.73 to 1.15)
560	Rwanda	1060.6 (485.6-1759)	34.5 (16.1-56.4)	2262 (1280.5-3397.8)	32.8 (18.9-49.2)	-0.66 (-0.94 to -0.38)
561	Saint Kitts and Nevis	24.9 (22.5-28.8)	67.3 (61-77.5)	45.8 (36.3-55.9)	63 (51-76)	-0.02 (-0.24 to 0.2)
562	Saint Lucia	66.7 (61.9-73.5)	76.3 (70.9-84)	197 (162-239.1)	80.7 (66.3-97.7)	-0.05 (-0.23 to 0.13)
563	Saint Vincent and the Grenadines	26.4 (24.4-28.6)	37 (34.1-40.1)	64.1 (55.9-73.3)	44 (38.4-50.3)	0.7 (0.55 to 0.85)
564	Samoa	11.6 (7.9-19.1)	13 (9-21)	21.9 (14.7-35.1)	14.4 (9.7-23)	0.34 (0.31 to 0.38)
565	San Marino	18.4 (13.4-24)	52 (38.2-68)	23.2 (14.4-34.9)	32.6 (19.9-49.5)	-0.51 (-0.91 to -0.11)
566	Sao Tome and Principe	0.5 (0.4-0.8)	0.8 (0.5-1.1)	3 (0.9-5)	2.5 (0.8-4.1)	4.33 (4.13 to 4.53)
567	Saudi Arabia	1015.4 (638.5-1454.1)	16 (10.1-23)	6316.8 (4140-8693.6)	25.7 (16.4-34.3)	1.63 (1.54 to 1.72)
568	Senegal	32.2 (23-41.7)	0.9 (0.7-1.2)	196 (61.8-333.6)	2.4 (0.8-4.1)	3.51 (3.32 to 3.69)
569	Serbia	3769.9 (2764.6-4948.2)	32.9 (24.5-43.4)	6142.8 (4282.7-8093.2)	37.9 (26.4-49.9)	0.62 (0.51 to 0.72)
570	Seychelles	17.9 (13.8-24.3)	31.9 (24.6-43.2)	45.8 (34.2-59.8)	37.1 (27.7-48.5)	0.78 (0.63 to 0.93)
571	Sierra Leone	15.6 (10.3-23.9)	0.7 (0.5-1.1)	69.1 (19.8-122.6)	1.7 (0.5-3)	3.36 (3.18 to 3.55)
572	Singapore	612.1 (568.3-655.9)	27.1 (25.1-29)	1310.7 (1184.2-1443.6)	15.1 (13.6-16.7)	-1.74 (-1.86 to -1.62)
573	Slovakia	2937.1 (2238.9-4098.1)	48.8 (37.4-68.1)	5206.4 (3533.3-7069.8)	54.8 (37.4-74.7)	0.5 (0.4 to 0.6)
574	Slovenia	1250.3 (1152.2-1357.8)	50.8 (46.8-55)	2400 (2056-2803.3)	55.7 (47.2-64.9)	0.11 (-0.08 to 0.31)
575	Solomon Islands	7.8 (2.6-15.5)	5.2 (1.8-10.4)	26.1 (12-47.9)	6.6 (3.1-11.8)	0.66 (0.54 to 0.78)
576	Somalia	429.9 (127.5-831.2)	15.9 (4.9-30.7)	939.1 (370.4-2036)	13.6 (5.7-29.2)	-0.54 (-0.59 to -0.5)
577	South Africa	7885.3 (5326.2-10010.1)	35.4 (23.5-45.8)	25639.5 (16742.6-32198.4)	51.7 (33.6-64)	1.34 (1.21 to 1.48)
578	South Sudan	779.9 (343.8-1272.3)	29 (13-47.3)	1183.9 (597.6-1910.3)	27.7 (14.2-43.9)	-0.13 (-0.2 to -0.06)
579	Spain	28634.5 (26936.5-30045.1)	52.7 (49.7-55.3)	44223.9 (38811.1-48573.5)	45.9 (40.9-50.2)	-0.64 (-0.83 to -0.45)
580	Sri Lanka	2004.4 (1556.7-2800)	17.5 (13.6-24.5)	6617 (3966.6-9815.9)	23.7 (14.3-35.2)	1.24 (1.06 to 1.42)
581	Sudan	1156 (383.9-2642)	11.6 (3.9-26)	3282.9 (1909.8-5253.5)	14.8 (8.7-24.4)	0.95 (0.82 to 1.08)
582	Suriname	101.1 (72.4-133.6)	38.3 (27.6-50.3)	295.1 (201.5-405.3)	44.8 (30.8-61.5)	0.91 (0.75 to 1.08)
583	Sweden	10452.4 (9739-11069.5)	71.4 (66.7-75.7)	11021.8 (9684.2-12449.1)	50 (44.2-56.2)	-0.82 (-0.96 to -0.67)
584	Switzerland	5700.3 (5203.6-6098.3)	56.7 (52.1-60.6)	8839.4 (7742.4-9926.9)	48.8 (43.3-54.6)	-0.78 (-1.12 to -0.44)
585	Syrian Arab Republic	503 (331.2-763.2)	8.8 (5.8-13.4)	1589.7 (959-2366.2)	11.1 (6.8-16.4)	0.91 (0.77 to 1.06)
586	Taiwan (Province of China)	3616.9 (3361.8-3867.4)	21 (19.5-22.4)	13268.9 (12022.6-14507)	32.8 (29.8-35.7)	1.44 (1.14 to 1.73)
587	Tajikistan	234.2 (147.3-362.7)	7.4 (4.6-11.2)	455.6 (300.8-666.1)	6.1 (4.1-8.9)	-0.75 (-1.03 to -0.47)
588	Thailand	3650.5 (2410.2-6550.8)	9.6 (6.3-17.2)	15300.8 (9447.9-28857.2)	14.1 (8.8-26.5)	0.67 (0.43 to 0.9)
589	Timor-Leste	14.5 (6.6-30)	4.6 (2.1-9.7)	57.2 (34.4-112.8)	6.4 (3.8-12.6)	1.09 (0.89 to 1.29)
590	Togo	10.6 (7-15.3)	0.8 (0.5-1.1)	87.2 (23.6-154.3)	2.1 (0.6-3.6)	3.54 (3.38 to 3.69)
591	Tokelau	0.1 (0.1-0.2)	8 (4.1-12)	0.1 (0.1-0.2)	10.1 (5-15)	0.73 (0.7 to 0.77)
592	Tonga	19.8 (13.7-27)	33.8 (23.5-45.7)	34 (23-48.5)	41.6 (28.3-59.2)	0.54 (0.37 to 0.7)
593	Trinidad and Tobago	551.5 (518.1-586.7)	64.5 (60.5-68.8)	1351.7 (1014.8-1749)	68.8 (51.6-89.1)	0.25 (0.12 to 0.38)
594	Tunisia	1188.2 (807.7-1670.4)	22.9 (15.2-31.6)	4409.9 (2786.3-6411.4)	32.3 (20.4-47.2)	1.05 (0.98 to 1.13)
595	Turkey	14877.4 (9628-20597.3)	40.1 (26.1-55.1)	44486.1 (32418.4-60247.8)	46 (33.7-62.3)	0.3 (0.11 to 0.48)
596	Turkmenistan	181.1 (150.3-218.8)	7.7 (6.4-9.3)	1530 (1139.5-2105.7)	31.8 (23.8-43.6)	6.04 (5.45 to 6.64)
597	Tuvalu	0.5 (0.2-0.8)	6.6 (3.4-11)	1 (0.5-1.4)	8.7 (4.6-12.9)	0.76 (0.66 to 0.87)
598	Uganda	2967.4 (2055.8-4070.1)	44.1 (30.9-60.1)	11793.2 (7850.6-18724.2)	73.8 (50.5-114.5)	1.39 (1.22 to 1.57)
599	Ukraine	13575.6 (10928.7-16449.6)	18.9 (15.2-22.9)	19418.5 (13971.1-25315)	26.4 (18.9-34.3)	1.41 (1.16 to 1.67)
600	United Arab Emirates	389.1 (207.8-722.5)	66.3 (37-119.9)	2664.5 (1814.3-3864.3)	57.7 (41-77.1)	0.65 (0.28 to 1.03)
601	United Kingdom	56819 (54821.5-58102.3)	64.2 (62.2-65.6)	76843.6 (71547.5-80593)	59.8 (56.2-62.4)	-0.28 (-0.38 to -0.19)
602	United Republic of Tanzania	3208.2 (1493.1-4954.5)	27.7 (13.2-42.4)	9083.5 (5069-13717)	32.8 (18.7-49)	0.47 (0.37 to 0.56)
603	United States Virgin Islands	53.2 (38.3-70.2)	59.7 (43-79.1)	93.5 (56.8-150)	55.1 (33.6-88)	-0.19 (-0.41 to 0.04)
604	United States of America	229849.3 (220674.8-235777.8)	73.8 (71-75.6)	335912.2 (313409.3-350498.8)	57.8 (54.3-60.3)	-1.05 (-1.17 to -0.93)
605	Uruguay	2455.7 (2261.2-2667.6)	63.7 (58.8-69.1)	3505.1 (3209.6-3823.4)	67.1 (61.8-73)	0.09 (-0.01 to 0.18)
606	Uzbekistan	483.3 (387.6-595.8)	3.7 (3-4.6)	1811.9 (1358.4-2327.3)	5.8 (4.4-7.4)	1.27 (0.91 to 1.64)
607	Vanuatu	4.2 (1.7-7.2)	6.1 (2.5-10.3)	14.7 (7.1-23.5)	7.6 (3.7-12.1)	0.55 (0.45 to 0.65)
608	Venezuela (Bolivarian Republic of)	3322.9 (3148-3524.4)	32.4 (30.6-34.5)	11618.3 (8526.5-15423.9)	37.3 (27.4-49.4)	0.41 (0.23 to 0.6)
609	Viet Nam	1273.1 (879.7-1676.3)	3.1 (2.2-4.1)	6737.4 (4588.7-9320.3)	6.5 (4.4-8.8)	2.59 (2.54 to 2.64)
610	Yemen	533.8 (208.3-1037.5)	9.9 (3.9-19.6)	1876.9 (985.6-3287.5)	12 (6.4-21.1)	0.85 (0.71 to 0.99)
611	Zambia	968.9 (505.9-1314.2)	31.5 (16.8-42.5)	4834.4 (1870.7-8851)	59.4 (24.6-104.6)	2.32 (1.97 to 2.67)
612	Zimbabwe	2337.2 (1618.6-3078.8)	54.9 (38.4-72.2)	6891.8 (3792.6-9955.2)	88.7 (48.8-126.7)	1.62 (1.16 to 2.07)
