# Supplementary material for: Global, regional, and national burden of multiple myeloma from 1990 to 2021 and projections for 2040: a systematic analysis for the global burden of disease 2021 study
Source: Front Epidemiol. 2025 Apr 29;5:1568688. doi: 10.3389/fepid.2025.1568688 (PMC12069320; doi:10.3389/fepid.2025.1568688)
Supplement: Supplementary file 2 [file Datasheet2.csv]

sex	year	ASR	lower	upper
Incidence
Male	1990	1.681911621	1.663823966	1.699999276
Male	1991	1.702639828	1.687243163	1.718036492
Male	1992	1.73070611	1.715634436	1.745777785
Male	1993	1.771265382	1.756162009	1.786368755
Male	1994	1.818444243	1.803266975	1.833621511
Male	1995	1.863891539	1.848626668	1.87915641
Male	1996	1.896978898	1.8817048	1.912252996
Male	1997	1.927316087	1.912045144	1.94258703
Male	1998	1.957454845	1.942163675	1.972746014
Male	1999	1.973435537	1.958185979	1.988685095
Male	2000	1.992813014	1.977602166	2.008023862
Male	2001	2.006163781	1.991044344	2.021283219
Male	2002	2.018315222	2.003295225	2.03333522
Male	2003	2.027749123	2.012825548	2.042672698
Male	2004	2.029206695	2.014406164	2.044007226
Male	2005	2.035222065	2.020527768	2.049916362
Male	2006	2.03778016	2.023236862	2.052323458
Male	2007	2.051852842	2.037426018	2.066279666
Male	2008	2.062960217	2.048636887	2.077283547
Male	2009	2.069325305	2.055132236	2.083518374
Male	2010	2.084992317	2.070889728	2.099094906
Male	2011	2.092898591	2.078933038	2.106864144
Male	2012	2.09922272	2.085400117	2.113045322
Male	2013	2.107205518	2.093511853	2.120899183
Male	2014	2.116419959	2.102842566	2.129997352
Male	2015	2.135218706	2.121717598	2.148719815
Male	2016	2.151489305	2.138068458	2.164910152
Male	2017	2.154124399	2.140853911	2.167394887
Male	2018	2.152958534	2.139841256	2.166075811
Male	2019	2.151343761	2.138383676	2.164303845
Male	2020	2.129957906	2.117159894	2.142755919
Male	2021	2.121561752	2.107761675	2.13536183
Male	2022	2.105640263	2.062540171	2.148740355
Male	2023	2.092666194	2.024962089	2.160370298
Male	2024	2.079935499	1.98204438	2.177826618
Male	2025	2.067720558	1.935504253	2.199936863
Male	2026	2.056280594	1.886142514	2.226418675
Male	2027	2.045350614	1.833949318	2.256751911
Male	2028	2.034760957	1.77940338	2.290118533
Male	2029	2.024399049	1.722775622	2.326022476
Male	2030	2.014656499	1.664578064	2.364734933
Male	2031	2.005989105	1.605167183	2.406811028
Male	2032	1.998021084	1.54414175	2.451900419
Male	2033	1.990433468	1.48154167	2.499325266
Male	2034	1.983198093	1.417527569	2.548868617
Male	2035	1.976722149	1.352449634	2.600994665
Male	2036	1.971675799	1.286663266	2.656688332
Male	2037	1.967719658	1.219762535	2.715676782
Male	2038	1.964394956	1.151583558	2.777206354
Male	2039	1.961580454	1.082132881	2.841028026
Male	2040	1.959461879	1.011513116	2.907410642
Female	1990	1.300158992	1.286429981	1.313888002
Female	1991	1.318329951	1.306832664	1.329827238
Female	1992	1.335955506	1.324681732	1.347229281
Female	1993	1.363464623	1.352138325	1.374790921
Female	1994	1.394406078	1.383016453	1.405795703
Female	1995	1.423582493	1.412130661	1.435034324
Female	1996	1.443996498	1.432545194	1.455447802
Female	1997	1.463069226	1.451619138	1.474519315
Female	1998	1.487145663	1.475656831	1.498634495
Female	1999	1.502122106	1.490636317	1.513607894
Female	2000	1.510596949	1.499157482	1.522036417
Female	2001	1.50768446	1.496365433	1.519003487
Female	2002	1.503586268	1.492391587	1.514780948
Female	2003	1.499248422	1.48817041	1.510326434
Female	2004	1.491682363	1.480730089	1.502634636
Female	2005	1.487434008	1.476586235	1.498281782
Female	2006	1.482787769	1.472071166	1.493504371
Female	2007	1.480539938	1.469943887	1.49113599
Female	2008	1.477387941	1.466909493	1.487866388
Female	2009	1.476977621	1.466603673	1.487351569
Female	2010	1.482815895	1.472511607	1.493120183
Female	2011	1.482820275	1.472621238	1.493019312
Female	2012	1.478964923	1.468896504	1.489033341
Female	2013	1.473645059	1.463705109	1.483585009
Female	2014	1.471663568	1.461832723	1.481494413
Female	2015	1.47484729	1.465101532	1.484593049
Female	2016	1.476750513	1.467089562	1.486411463
Female	2017	1.467737959	1.458220912	1.477255006
Female	2018	1.461552297	1.452152167	1.470952426
Female	2019	1.454705194	1.44542175	1.463988638
Female	2020	1.436769538	1.427597955	1.445941121
Female	2021	1.431029983	1.420862787	1.441197179
Female	2022	1.415914337	1.387602362	1.444226313
Female	2023	1.404748062	1.359670573	1.449825551
Female	2024	1.394231284	1.328775848	1.45968672
Female	2025	1.384361238	1.295843441	1.472879034
Female	2026	1.375031305	1.261110805	1.488951804
Female	2027	1.365753911	1.224267957	1.507239865
Female	2028	1.35702763	1.186212875	1.527842385
Female	2029	1.348948093	1.147265213	1.550630973
Female	2030	1.341641581	1.107629145	1.575654017
Female	2031	1.335116999	1.067275254	1.602958745
Female	2032	1.328790156	1.025661276	1.631919037
Female	2033	1.323019928	0.983272155	1.662767701
Female	2034	1.31791019	0.940283682	1.695536698
Female	2035	1.313658346	0.896844856	1.730471837
Female	2036	1.310410295	0.852960929	1.767859662
Female	2037	1.307610056	0.808144667	1.807075445
Female	2038	1.305421626	0.762591411	1.848251841
Female	2039	1.303875915	0.716348946	1.891402883
Female	2040	1.303129282	0.66947134	1.936787224
Both	1990	1.466332495	1.454863032	1.477801958
Both	1991	1.483340617	1.473157053	1.493524181
Both	1992	1.503593543	1.493506106	1.51368098
Both	1993	1.538006305	1.527888018	1.548124592
Both	1994	1.57818948	1.568018268	1.588360693
Both	1995	1.615910019	1.605682103	1.626137934
Both	1996	1.640196595	1.629974693	1.650418498
Both	1997	1.66368324	1.653467834	1.673898647
Both	1998	1.692526672	1.68229557	1.702757774
Both	1999	1.707323432	1.697129442	1.717517422
Both	2000	1.721405784	1.711255649	1.731555918
Both	2001	1.725151403	1.715088848	1.735213959
Both	2002	1.728601622	1.718631301	1.738571942
Both	2003	1.731205246	1.721325489	1.741085003
Both	2004	1.726552646	1.716787	1.736318293
Both	2005	1.727432106	1.717755275	1.737108937
Both	2006	1.726088501	1.716527131	1.735649871
Both	2007	1.732263664	1.722800002	1.741727326
Both	2008	1.735676922	1.726309782	1.745044063
Both	2009	1.737858772	1.728596312	1.747121232
Both	2010	1.749998909	1.740805223	1.759192596
Both	2011	1.753786152	1.744694046	1.762878258
Both	2012	1.754436721	1.745457866	1.763415577
Both	2013	1.754632517	1.745762694	1.76350234
Both	2014	1.757506853	1.748734956	1.766278749
Both	2015	1.769158518	1.760456476	1.77786056
Both	2016	1.779197108	1.770566124	1.787828092
Both	2017	1.774523442	1.766017979	1.783028905
Both	2018	1.771020088	1.762628393	1.779411782
Both	2019	1.767918056	1.759635018	1.776201095
Both	2020	1.746021233	1.73787725	1.754165215
Both	2021	1.739889045	1.731348889	1.7484292
Both	2022	1.720951486	1.687916178	1.753986795
Both	2023	1.707903756	1.655137997	1.760669515
Both	2024	1.695282117	1.618252509	1.772311726
Both	2025	1.683201209	1.578603419	1.787798998
Both	2026	1.671856165	1.536829072	1.806883259
Both	2027	1.660814004	1.492693857	1.82893415
Both	2028	1.650282904	1.446925708	1.853640101
Both	2029	1.640139605	1.399724767	1.880554443
Both	2030	1.630642029	1.351463991	1.909820067
Both	2031	1.622183811	1.30244532	1.941922303
Both	2032	1.614213466	1.252117107	1.976309826
Both	2033	1.606734871	1.200727892	2.01274185
Both	2034	1.599686307	1.148378381	2.050994233
Both	2035	1.59336935	1.095334624	2.091404075
Both	2036	1.588390003	1.041918392	2.134861615
Both	2037	1.584244359	0.987623039	2.18086568
Both	2038	1.580701073	0.932411582	2.228990564
Both	2039	1.577612103	0.876262114	2.278962093
Both	2040	1.575136374	0.819267946	2.331004803
Deaths
Male	1990	2.369045365	2.341716035	2.396374696
Male	1991	2.389801851	2.367192809	2.412410893
Male	1992	2.416870831	2.394973217	2.438768445
Male	1993	2.457083272	2.435260491	2.478906054
Male	1994	2.501531487	2.479719291	2.523343684
Male	1995	2.539414549	2.517625873	2.561203224
Male	1996	2.564668121	2.542990098	2.586346145
Male	1997	2.587311893	2.565740298	2.608883487
Male	1998	2.612406165	2.590877687	2.633934643
Male	1999	2.626186311	2.604739382	2.647633239
Male	2000	2.642850272	2.62149613	2.664204414
Male	2001	2.650473618	2.62929381	2.671653426
Male	2002	2.652643286	2.631663249	2.673623323
Male	2003	2.645680276	2.624927456	2.666433095
Male	2004	2.625599068	2.605131594	2.646066542
Male	2005	2.607557807	2.587367681	2.627747932
Male	2006	2.587448305	2.567582173	2.607314437
Male	2007	2.586188811	2.566571162	2.60580646
Male	2008	2.586689147	2.567277838	2.606100455
Male	2009	2.586980444	2.567768575	2.606192314
Male	2010	2.598786974	2.579722618	2.617851329
Male	2011	2.607415204	2.58853206	2.626298349
Male	2012	2.613139274	2.594453894	2.631824653
Male	2013	2.62264712	2.604125575	2.641168666
Male	2014	2.637278382	2.618886243	2.655670521
Male	2015	2.659374143	2.641080509	2.677667778
Male	2016	2.678937006	2.660746841	2.697127171
Male	2017	2.68406023	2.666055607	2.702064853
Male	2018	2.684373848	2.666554879	2.702192818
Male	2019	2.68330163	2.665677336	2.700925924
Male	2020	2.664332031	2.646863067	2.681800996
Male	2021	2.651223368	2.631829226	2.670617511
Male	2022	2.635101143	2.581882243	2.688320043
Male	2023	2.621220722	2.536715874	2.70572557
Male	2024	2.607744058	2.485047347	2.730440769
Male	2025	2.59474254	2.428671546	2.760813533
Male	2026	2.582344753	2.368387351	2.796302155
Male	2027	2.57057596	2.304524008	2.836627912
Male	2028	2.559342538	2.237726969	2.880958107
Male	2029	2.548432899	2.168241376	2.928624421
Male	2030	2.538130161	2.096525583	2.979734738
Male	2031	2.528680052	2.022787486	3.034572618
Male	2032	2.519866948	1.946779475	3.09295442
Male	2033	2.51150914	1.868701417	3.154316864
Male	2034	2.503558633	1.788731475	3.218385792
Male	2035	2.496426848	1.707240642	3.285613053
Male	2036	2.49058463	1.624456903	3.356712357
Male	2037	2.485748236	1.540026609	3.431469862
Male	2038	2.481603565	1.453911695	3.509295435
Male	2039	2.478034478	1.366140173	3.589928782
Male	2040	2.475243931	1.276832091	3.673655771
Female	1990	1.807544832	1.787092016	1.827997647
Female	1991	1.827441464	1.810603956	1.844278973
Female	1992	1.846640542	1.830186196	1.863094888
Female	1993	1.875432828	1.858961896	1.891903759
Female	1994	1.906822289	1.890324349	1.923320229
Female	1995	1.932925398	1.916424908	1.949425888
Female	1996	1.947311969	1.930881242	1.963742697
Female	1997	1.96373581	1.947351745	1.980119875
Female	1998	1.988389746	1.972005049	2.004774442
Female	1999	2.00576844	1.989396351	2.022140529
Female	2000	2.012898233	1.996603352	2.029193114
Female	2001	2.002605196	1.986520215	2.018690177
Female	2002	1.987054768	1.971207082	2.002902455
Female	2003	1.968245278	1.952633421	1.983857136
Female	2004	1.941917297	1.926573639	1.957260956
Female	2005	1.916391016	1.901306939	1.931475093
Female	2006	1.89338857	1.878572621	1.908204518
Female	2007	1.877342809	1.862761706	1.891923911
Female	2008	1.865312943	1.85093517	1.879690716
Female	2009	1.861340416	1.847120485	1.875560347
Female	2010	1.865143957	1.851036887	1.879251028
Female	2011	1.865348185	1.851380695	1.879315675
Female	2012	1.863187592	1.849384937	1.876990246
Female	2013	1.857666957	1.844036522	1.871297391
Female	2014	1.857284889	1.843790383	1.870779396
Female	2015	1.862770474	1.849383099	1.876157849
Female	2016	1.866883626	1.85360612	1.880161132
Female	2017	1.859011685	1.84591417	1.872109199
Female	2018	1.852260876	1.839308161	1.865213592
Female	2019	1.844784389	1.831981266	1.857587512
Female	2020	1.826835363	1.814156661	1.839514066
Female	2021	1.816858758	1.802540047	1.83117747
Female	2022	1.800161356	1.762195512	1.838127201
Female	2023	1.786895285	1.725598428	1.848192141
Female	2024	1.77446483	1.684824193	1.864105467
Female	2025	1.762649225	1.640919143	1.884379306
Female	2026	1.751151846	1.594135629	1.908168063
Female	2027	1.739832843	1.544616021	1.935049666
Female	2028	1.729253087	1.493356515	1.96514966
Female	2029	1.719531346	1.440740126	1.998322566
Female	2030	1.710557239	1.386815262	2.034299216
Female	2031	1.702104182	1.331422873	2.072785492
Female	2032	1.693890192	1.27432953	2.113450854
Female	2033	1.68645025	1.216151889	2.156748611
Female	2034	1.679915539	1.157083212	2.202747867
Female	2035	1.674283412	1.097136605	2.251430219
Female	2036	1.66945621	1.036183666	2.302728754
Female	2037	1.665093786	0.97392722	2.356260353
Female	2038	1.661573801	0.91067564	2.412471962
Female	2039	1.658940884	0.846464985	2.471416784
Female	2040	1.657191264	0.78125142	2.533131108
Both	1990	2.046406252	2.02938093	2.063431574
Both	1991	2.064391835	2.04989101	2.07889266
Both	1992	2.085399894	2.071087352	2.099712436
Both	1993	2.120640912	2.106344828	2.134936995
Both	1994	2.160137506	2.145823277	2.174451735
Both	1995	2.192172764	2.177852636	2.206492893
Both	1996	2.208993106	2.194743548	2.223242665
Both	1997	2.22723412	2.213037724	2.241430516
Both	1998	2.253857524	2.239678924	2.268036123
Both	1999	2.270071615	2.255945255	2.284197974
Both	2000	2.282550672	2.268498121	2.296603224
Both	2001	2.279848551	2.265942891	2.29375421
Both	2002	2.272551409	2.258811781	2.286291037
Both	2003	2.259692258	2.246130952	2.273253564
Both	2004	2.234957802	2.221620882	2.248294721
Both	2005	2.212511898	2.199384174	2.225639621
Both	2006	2.190440438	2.177540556	2.203340321
Both	2007	2.182105108	2.169387611	2.194822605
Both	2008	2.176303436	2.163746512	2.18886036
Both	2009	2.1745547	2.162142037	2.186967363
Both	2010	2.183741467	2.171430895	2.196052038
Both	2011	2.18816255	2.175977913	2.200347186
Both	2012	2.189426326	2.177385683	2.20146697
Both	2013	2.189867007	2.177963825	2.201770189
Both	2014	2.196191949	2.184399765	2.207984132
Both	2015	2.210582848	2.198877316	2.22228838
Both	2016	2.22333394	2.211715924	2.234951956
Both	2017	2.220728777	2.209267241	2.232190312
Both	2018	2.217530869	2.206207781	2.228853958
Both	2019	2.214059063	2.202864369	2.225253758
Both	2020	2.194041568	2.183010957	2.20507218
Both	2021	2.182542135	2.170588529	2.19449574
Both	2022	2.163072877	2.123813328	2.202332425
Both	2023	2.148348266	2.083234636	2.213461896
Both	2024	2.134335913	2.037696628	2.230975197
Both	2025	2.12086463	1.988489618	2.253239642
Both	2026	2.107781575	1.936028088	2.279535062
Both	2027	2.094970912	1.880421895	2.30951993
Both	2028	2.082913433	1.822732733	2.343094133
Both	2029	2.071502151	1.763231283	2.37977302
Both	2030	2.060787092	1.702155209	2.419418974
Both	2031	2.050770724	1.639517584	2.462023864
Both	2032	2.041059585	1.57492089	2.50719828
Both	2033	2.032035949	1.508952787	2.555119112
Both	2034	2.023689393	1.441772288	2.605606499
Both	2035	2.016207224	1.373575485	2.658838964
Both	2036	2.009845723	1.304457067	2.715234379
Both	2037	2.00412813	1.233949767	2.774306493
Both	2038	1.999205193	1.162282215	2.836128172
Both	2039	1.994968883	1.089458595	2.900479171
Both	2040	1.99148693	1.015520211	2.967453649
Disability-adjusted life years
Male	1990	32.55620957	32.46978475	32.64263439
Male	1991	32.6103714	32.52581584	32.69492697
Male	1992	32.85848187	32.77480367	32.94216007
Male	1993	33.49630369	33.41287418	33.5797332
Male	1994	34.26097504	34.17768742	34.34426265
Male	1995	34.81756318	34.73462737	34.90049899
Male	1996	34.99022006	34.90801	35.07243011
Male	1997	35.29948716	35.21794485	35.38102947
Male	1998	35.67566707	35.59467035	35.75666378
Male	1999	35.73421458	35.65412699	35.81430216
Male	2000	35.93299231	35.85361555	36.01236907
Male	2001	35.97766223	35.89917866	36.05614581
Male	2002	35.99067913	35.91316257	36.0681957
Male	2003	35.90998088	35.8335383	35.98642347
Male	2004	35.50537037	35.43042641	35.58031433
Male	2005	35.32547221	35.25176173	35.39918269
Male	2006	34.99115829	34.91886792	35.06344866
Male	2007	35.02675822	34.95548815	35.09802829
Male	2008	35.09779839	35.02756807	35.1680287
Male	2009	35.03030998	34.96123091	35.09938904
Male	2010	35.20179687	35.13354478	35.27004897
Male	2011	35.28305051	35.21572461	35.35037641
Male	2012	35.32384652	35.25752937	35.39016366
Male	2013	35.400884	35.33549817	35.46626983
Male	2014	35.52798656	35.46343158	35.59254153
Male	2015	35.85907139	35.79513747	35.92300531
Male	2016	36.14822127	36.08495632	36.21148621
Male	2017	36.19959911	36.13724512	36.26195309
Male	2018	36.19765157	36.13622192	36.25908122
Male	2019	36.27085537	36.21028024	36.33143051
Male	2020	35.90984337	35.85033489	35.96935185
Male	2021	35.82024437	35.76127355	35.87921519
Male	2022	35.36105777	34.40323105	36.31888449
Male	2023	35.13062943	33.72282208	36.53843678
Male	2024	34.90813531	32.9223442	36.89392643
Male	2025	34.68493147	32.03028802	37.33957492
Male	2026	34.47685613	31.07858389	37.87512836
Male	2027	34.29114873	30.08199754	38.50029993
Male	2028	34.1254421	29.04830274	39.20258146
Male	2029	33.96585019	27.97186462	39.95983575
Male	2030	33.8019914	26.84842587	40.75555694
Male	2031	33.65341848	25.69527872	41.61155824
Male	2032	33.53006657	24.51928398	42.54084916
Male	2033	33.42636497	23.31920551	43.53352442
Male	2034	33.32688119	22.08642756	44.56733482
Male	2035	33.21996431	20.81528365	45.62464497
Male	2036	33.12747589	19.51986062	46.73509116
Male	2037	33.06221629	18.20535281	47.91907976
Male	2038	33.01544705	16.86745951	49.16343459
Male	2039	32.96958917	15.49807546	50.44110288
Male	2040	32.91089314	14.09243388	51.7293524
Female	1990	24.87881518	24.81200993	24.94562043
Female	1991	25.08452921	25.01909074	25.14996767
Female	1992	25.23164302	25.1667317	25.29655433
Female	1993	25.70635453	25.6415072	25.77120187
Female	1994	26.23381544	26.16895789	26.29867298
Female	1995	26.60971311	26.54502724	26.67439898
Female	1996	26.71016858	26.64602026	26.7743169
Female	1997	26.86929516	26.80562367	26.93296665
Female	1998	27.24838767	27.18492247	27.31185288
Female	1999	27.44143974	27.37842598	27.5044535
Female	2000	27.5069541	27.44452806	27.56938014
Female	2001	27.22828099	27.16688144	27.28968054
Female	2002	27.01337749	26.95295523	27.07379975
Female	2003	26.76519549	26.70576368	26.8246273
Female	2004	26.36354015	26.30528597	26.42179434
Female	2005	26.09689059	26.03962549	26.1541557
Female	2006	25.76419329	25.70803067	25.8203559
Female	2007	25.54836145	25.4931935	25.6035294
Female	2008	25.3596109	25.30538404	25.41383776
Female	2009	25.25543901	25.20206285	25.30881518
Female	2010	25.37994646	25.32713633	25.43275658
Female	2011	25.39522126	25.34311719	25.44732533
Female	2012	25.35732049	25.30598623	25.40865475
Female	2013	25.2404509	25.18994508	25.29095671
Female	2014	25.23870625	25.1889027	25.2885098
Female	2015	25.35622686	25.30696151	25.40549221
Female	2016	25.45176744	25.40307204	25.50046283
Female	2017	25.34417683	25.29625497	25.39209868
Female	2018	25.3353472	25.28807483	25.38261956
Female	2019	25.30309786	25.2564809	25.34971482
Female	2020	25.01047054	24.96468979	25.0562513
Female	2021	25.04313582	24.99751753	25.08875411
Female	2022	24.51510841	23.97048365	25.05973316
Female	2023	24.33983539	23.47206726	25.20760351
Female	2024	24.17367257	22.8981086	25.44923653
Female	2025	24.01131917	22.26780433	25.75483401
Female	2026	23.86071335	21.59890511	26.12252159
Female	2027	23.7232123	20.89712456	26.54930004
Female	2028	23.6028206	20.17244608	27.03319511
Female	2029	23.49036113	19.42099331	27.55972895
Female	2030	23.38133583	18.6418201	28.12085157
Female	2031	23.2860596	17.84400918	28.72811002
Female	2032	23.20636946	17.02800246	29.38473647
Female	2033	23.14275298	16.1960085	30.08949746
Female	2034	23.08514457	15.34220442	30.82808473
Female	2035	23.02956331	14.46505029	31.59407632
Female	2036	22.98784302	13.57169109	32.40399495
Female	2037	22.96280627	12.66168848	33.26392407
Female	2038	22.95116432	11.73352851	34.16880012
Female	2039	22.94200995	10.78205868	35.10196121
Female	2040	22.93126186	9.806166521	36.05635719
Both	1990	28.33192309	28.27881634	28.38502984
Both	1991	28.4664968	28.41423284	28.51876076
Both	1992	28.66196759	28.61016194	28.71377325
Both	1993	29.21639005	29.16468335	29.26809675
Both	1994	29.86635575	29.81466864	29.91804286
Both	1995	30.3342018	30.28267491	30.38572869
Both	1996	30.45594687	30.40488435	30.5070094
Both	1997	30.69335584	30.64267774	30.74403395
Both	1998	31.0843638	31.033924	31.1348036
Both	1999	31.22379925	31.17381859	31.27377992
Both	2000	31.35358092	31.30405376	31.40310808
Both	2001	31.22036987	31.17153086	31.26920889
Both	2002	31.10763211	31.0594876	31.15577663
Both	2003	30.94398656	30.89655842	30.99141471
Both	2004	30.54219972	30.49569631	30.58870314
Both	2005	30.31853389	30.27279742	30.36427036
Both	2006	29.9932682	29.94839366	30.03814273
Both	2007	29.89273767	29.84856964	29.9369057
Both	2008	29.83483568	29.79133659	29.87833477
Both	2009	29.75436007	29.71154299	29.79717716
Both	2010	29.90095082	29.85861445	29.94328719
Both	2011	29.94475821	29.90299173	29.98652469
Both	2012	29.9469643	29.90580651	29.98812209
Both	2013	29.91919801	29.87865172	29.95974429
Both	2014	29.97220077	29.9321989	30.01220264
Both	2015	30.19030693	30.15070634	30.22990753
Both	2016	30.38043442	30.34125878	30.41961006
Both	2017	30.34757938	30.30898567	30.38617309
Both	2018	30.34117751	30.30313126	30.37922376
Both	2019	30.36332191	30.32579341	30.4008504
Both	2020	30.03502667	29.99816623	30.07188711
Both	2021	30.00436551	29.96784616	30.04088487
Both	2022	29.44158476	28.73587758	30.14729193
Both	2023	29.221185	28.13349518	30.30887482
Both	2024	29.00981044	27.43598856	30.58363232
Both	2025	28.7993207	26.66611985	30.93252155
Both	2026	28.60250841	25.849439	31.35557783
Both	2027	28.42440603	24.99671081	31.85210125
Both	2028	28.26606963	24.11660084	32.41553843
Both	2029	28.11511345	23.20345978	33.02676712
Both	2030	27.96241775	22.25340019	33.67143531
Both	2031	27.82412315	21.28081715	34.36742915
Both	2032	27.70753938	20.29052833	35.12455043
Both	2033	27.61027331	19.28282526	35.93772136
Both	2034	27.51836658	18.24950338	36.78722978
Both	2035	27.42198516	17.18575459	37.65821573
Both	2036	27.33916868	16.10322792	38.57510945
Both	2037	27.2795949	15.00548731	39.55370248
Both	2038	27.23734351	13.8894002	40.58528681
Both	2039	27.196773	12.74750163	41.64604438
Both	2040	27.14694836	11.5760786	42.71781811
